# Supplementary material for: Identification of anti‐inflammatory vesicle‐like nanoparticles in honey
Source: J Extracell Vesicles. 2021 Feb 12;10(4):e12069. doi: 10.1002/jev2.12069 (PMC7879699; doi:10.1002/jev2.12069)
Supplement: Supplementary file 3 — Supporting Information [file JEV2-10-e12069-s003.xlsx]

## Sheet: proteins mapped to honey bees
List of Proteins identified using Mascot v2.6.1 and summarized in Scaffold v4.8.9. The databases searched were the cRAP_20150130.fasta and uniprot-Apis_mellifera_Honey_Bee_refprot_UP000005203_20190430 database (15444 entries)
Proteins with shared peptides were grouped together into clusters and highlighted here with the same color.
Identified Proteins (82)	Accession Number	Alternate ID	Molecular Weight	Total Unique Peptide Count
Major royal jelly protein 1 OS=Apis mellifera OX=7460 GN=MRJP1 PE=1 SV=1	MRJP1_APIME	MRJP1	49 kDa	47
Major royal jelly protein 5 OS=Apis mellifera OX=7460 GN=MRJP5 PE=2 SV=1	MRJP5_APIME	MRJP5	70 kDa	29
Uncharacterized protein OS=Apis mellifera OX=7460 PE=4 SV=1	A0A088AU23_APIME		24 kDa	10
Uncharacterized protein OS=Apis mellifera OX=7460 PE=4 SV=1	A0A088AU22_APIME		48 kDa	24
Major royal jelly protein OS=Apis mellifera OX=7460 PE=2 SV=1	D3Y5T0_APIME		62 kDa	39
Uncharacterized protein OS=Apis mellifera OX=7460 GN=727045 PE=4 SV=1	A0A088A3F4_APIME	727045	43 kDa	17
Uncharacterized protein OS=Apis mellifera OX=7460 PE=4 SV=1	A0A088A031_APIME		68 kDa	30
Major royal jelly protein 2 OS=Apis mellifera OX=7460 GN=MRJP2 PE=1 SV=1	MRJP2_APIME	MRJP2	51 kDa	32
Uncharacterized protein OS=Apis mellifera OX=7460 PE=4 SV=1	A0A088AU26_APIME		54 kDa	33
Uncharacterized protein OS=Apis mellifera OX=7460 GN=LOC408608 PE=4 SV=1	A0A088AC16_APIME	LOC408608	19 kDa	13
Alpha-glucosidase OS=Apis mellifera OX=7460 PE=4 SV=1	A0A087ZWK4_APIME (+1)		68 kDa	28
Major royal jelly protein 4 OS=Apis mellifera OX=7460 GN=MRJP4 PE=1 SV=1	MRJP4_APIME	MRJP4	53 kDa	25
Major royal jelly protein 4 OS=Apis mellifera OX=7460 GN=Mrjp4 PE=4 SV=1	A0A088AU20_APIME	Mrjp4	53 kDa	21
Uncharacterized protein OS=Apis mellifera OX=7460 PE=4 SV=1	A0A087ZVX2_APIME		73 kDa	24
Alpha-amylase OS=Apis mellifera OX=7460 PE=3 SV=1	A0A088AEG8_APIME		56 kDa	14
Uncharacterized protein OS=Apis mellifera OX=7460 PE=4 SV=1	A0A087ZYD0_APIME		141 kDa	33
Uncharacterized protein OS=Apis mellifera OX=7460 PE=4 SV=1	A0A088AU21_APIME		50 kDa	19
Uncharacterized protein OS=Apis mellifera OX=7460 PE=4 SV=1	A0A088AU27_APIME		51 kDa	18
Uncharacterized protein OS=Apis mellifera OX=7460 GN=LOC727193 PE=3 SV=1	A0A087ZXA0_APIME	LOC727193	34 kDa	8
Carboxylic ester hydrolase OS=Apis mellifera OX=7460 GN=552229 PE=3 SV=1	A0A088A5D7_APIME	552229	62 kDa	15
Vitellogenin OS=Apis mellifera OX=7460 GN=Vg PE=1 SV=1	VIT_APIME	Vg	201 kDa	18
Vitellogenin OS=Apis mellifera OX=7460 PE=4 SV=1	A0A088ADL8_APIME		201 kDa	17
Uncharacterized protein OS=Apis mellifera OX=7460 PE=4 SV=1	A0A088AS56_APIME		368 kDa	29
Uncharacterized protein OS=Apis mellifera OX=7460 GN=Gld2 PE=4 SV=1	A0A088A030_APIME	Gld2	69 kDa	13
Uncharacterized protein OS=Apis mellifera OX=7460 PE=4 SV=1	A0A088A9G7_APIME		91 kDa	9
Ferritin OS=Apis mellifera OX=7460 GN=Fer2LCH PE=3 SV=1	A0A087ZXU0_APIME	Fer2LCH	25 kDa	7
Uncharacterized protein OS=Apis mellifera OX=7460 GN=SP3 PE=3 SV=1	A0A088ADM5_APIME	SP3	39 kDa	8
Uncharacterized protein OS=Apis mellifera OX=7460 PE=3 SV=1	A0A087ZR10_APIME		74 kDa	7
Uncharacterized protein OS=Apis mellifera OX=7460 GN=LOC551176 PE=3 SV=1	H9KNB7_APIME	LOC551176	42 kDa	8
Uncharacterized protein OS=Apis mellifera OX=7460 GN=LOC552637 PE=3 SV=1	A0A088ARP9_APIME	LOC552637	42 kDa	7
Uncharacterized protein OS=Apis mellifera OX=7460 PE=4 SV=1	A0A088A1A1_APIME		112 kDa	13
Glucosylceramidase OS=Apis mellifera OX=7460 GN=LOC409708 PE=3 SV=1	A0A088APM4_APIME	LOC409708	59 kDa	8
Major royal jelly protein 9 OS=Apis mellifera OX=7460 GN=MRJP9 PE=2 SV=1	Q4ZJX1_APIME	MRJP9	49 kDa	11
Icarapin-like OS=Apis mellifera OX=7460 PE=2 SV=1	ICA_APIME		25 kDa	6
Transferrin OS=Apis mellifera OX=7460 PE=3 SV=1	A0A088AFH7_APIME		79 kDa	10
Hexamerin OS=Apis mellifera OX=7460 PE=2 SV=1	A6YLP8_APIME		81 kDa	8
Hymenoptaecin OS=Apis mellifera OX=7460 PE=2 SV=1	HYTA_APIME		14 kDa	5
Uncharacterized protein OS=Apis mellifera OX=7460 PE=3 SV=1	A0A088AMK2_APIME		50 kDa	9
Alpha-mannosidase OS=Apis mellifera OX=7460 PE=3 SV=1	A0A087ZZ79_APIME		118 kDa	6
Uncharacterized protein OS=Apis mellifera OX=7460 GN=LOC410149 PE=4 SV=1	A0A088AJR6_APIME	LOC410149	53 kDa	8
Hyaluronidase OS=Apis mellifera OX=7460 PE=1 SV=1	HUGA_APIME		44 kDa	8
Uncharacterized protein OS=Apis mellifera OX=7460 GN=serpin-5 PE=3 SV=1	A0A088ASF2_APIME	serpin-5	51 kDa	7
Glyceraldehyde-3-phosphate dehydrogenase OS=Apis mellifera OX=7460 GN=Gapdh PE=2 SV=1	A0A088AHC8_APIME	Gapdh	36 kDa	4
Uncharacterized protein OS=Apis mellifera OX=7460 PE=4 SV=1	A0A087ZSJ0_APIME		12 kDa	2
Uncharacterized protein OS=Apis mellifera OX=7460 GN=LOC551268 PE=3 SV=1	A0A087ZXA2_APIME	LOC551268	34 kDa	4
Uncharacterized protein OS=Apis mellifera OX=7460 GN=726323 PE=4 SV=1	A0A088AEW9_APIME	726323	18 kDa	3
Uncharacterized protein OS=Apis mellifera OX=7460 GN=LOC410620 PE=3 SV=1	A0A088AGJ8_APIME	LOC410620	70 kDa	5
Uncharacterized protein OS=Apis mellifera OX=7460 GN=LOC726737 PE=3 SV=1	A0A087ZRC8_APIME	LOC726737	44 kDa	5
Ferritin OS=Apis mellifera OX=7460 PE=3 SV=1	A0A087ZXW2_APIME		15 kDa	3
Uncharacterized protein OS=Apis mellifera OX=7460 GN=100576326 PE=3 SV=1	A0A088ALY6_APIME	100576326	46 kDa	5
Glucosylceramidase OS=Apis mellifera OX=7460 GN=LOC409709 PE=3 SV=1	A0A088APM5_APIME	LOC409709	59 kDa	5
Apolipophorin-III-like protein OS=Apis mellifera OX=7460 GN=A4 PE=2 SV=1	B0LUE8_APIME	A4	21 kDa	4
Hexamerin OS=Apis mellifera OX=7460 GN=HEX70b PE=2 SV=1	Q6J4Q1_APIME	HEX70b	80 kDa	3
Elongation factor 1-alpha OS=Apis mellifera OX=7460 PE=3 SV=1	EF1A_APIME		51 kDa	3
Uncharacterized protein OS=Apis mellifera OX=7460 GN=14-3-3epsilon PE=3 SV=1	A0A087ZUP0_APIME	14-3-3epsilon	29 kDa	4
Uncharacterized protein OS=Apis mellifera OX=7460 GN=LOC727028 PE=4 SV=1	A0A087ZVB9_APIME	LOC727028	30 kDa	3
ATP synthase subunit alpha OS=Apis mellifera OX=7460 GN=Atp5a1 PE=3 SV=1	A0A087ZQI5_APIME	Atp5a1	60 kDa	4
Major royal jelly protein 8 OS=Apis mellifera OX=7460 GN=Mrjp8 PE=2 SV=1	Q6TGR0_APIME	Mrjp8	47 kDa	2
Uncharacterized protein OS=Apis mellifera OX=7460 GN=LOC408851 PE=3 SV=1	A0A088A015_APIME	LOC408851	100 kDa	2
Uncharacterized protein OS=Apis mellifera OX=7460 PE=3 SV=1	A0A088ACF4_APIME		72 kDa	4
Uncharacterized protein OS=Apis mellifera OX=7460 GN=LOC725215 PE=3 SV=1	A0A087ZRB6_APIME	LOC725215	43 kDa	3
Uncharacterized protein OS=Apis mellifera OX=7460 GN=LOC724779 PE=4 SV=1	A0A088AQB0_APIME	LOC724779	76 kDa	2
Uncharacterized protein OS=Apis mellifera OX=7460 PE=4 SV=1	A0A088AJI5_APIME		77 kDa	2
Uncharacterized protein OS=Apis mellifera OX=7460 GN=102654987 PE=4 SV=1	A0A087ZT74_APIME	102654987	23 kDa	3
Uncharacterized protein OS=Apis mellifera OX=7460 GN=Rab3 PE=4 SV=1	A0A088AML5_APIME	Rab3	31 kDa	2
ATP synthase subunit beta OS=Apis mellifera OX=7460 GN=Atp5b PE=3 SV=1	A0A088AMB8_APIME	Atp5b	55 kDa	2
Uncharacterized protein OS=Apis mellifera OX=7460 GN=LOC411989 PE=3 SV=1	A0A088AJJ6_APIME	LOC411989	48 kDa	2
40S ribosomal protein S8 OS=Apis mellifera OX=7460 GN=Rps8 PE=3 SV=1	A0A087ZV06_APIME	Rps8	24 kDa	2
Uncharacterized protein OS=Apis mellifera OX=7460 GN=LOC551093 PE=3 SV=1	A0A088ANZ0_APIME	LOC551093	68 kDa	3
Uncharacterized protein OS=Apis mellifera OX=7460 GN=LOC408327 PE=4 SV=1	A0A087ZWI6_APIME	LOC408327	36 kDa	2
Peptidyl-prolyl cis-trans isomerase OS=Apis mellifera OX=7460 PE=3 SV=1	A0A088A5R9_APIME		20 kDa	3
Histone H4 OS=Apis mellifera OX=7460 GN=724757 PE=3 SV=1	H9KL77_APIME	724757	11 kDa	2
Tubulin beta chain OS=Apis mellifera OX=7460 GN=LOC410559 PE=3 SV=1	A0A087ZSC1_APIME	LOC410559	50 kDa	2
Prophenoloxidase OS=Apis mellifera OX=7460 GN=PPO PE=2 SV=2	Q86MV4_APIME	PPO	80 kDa	3
Uncharacterized protein OS=Apis mellifera OX=7460 GN=GMCOX12 PE=4 SV=1	A0A087ZVX4_APIME	GMCOX12	69 kDa	2
Uncharacterized protein OS=Apis mellifera OX=7460 PE=4 SV=1	A0A088AM42_APIME		27 kDa	2
Uncharacterized protein OS=Apis mellifera OX=7460 GN=RpS16 PE=3 SV=1	A0A088A612_APIME	RpS16	17 kDa	2
Uncharacterized protein OS=Apis mellifera OX=7460 GN=LOC409868 PE=3 SV=1	A0A088AVW9_APIME	LOC409868	65 kDa	2
Uncharacterized protein OS=Apis mellifera OX=7460 GN=RpS5a PE=3 SV=1	A0A088A389_APIME	RpS5a	24 kDa	2
Uncharacterized protein OS=Apis mellifera OX=7460 GN=Rab11 PE=4 SV=1	A0A087ZNX0_APIME	Rab11	24 kDa	2
Tubulin alpha chain OS=Apis mellifera OX=7460 PE=3 SV=1	A0A088ATP8_APIME		54 kDa	2
Uncharacterized protein OS=Apis mellifera OX=7460 GN=SP28 PE=3 SV=1	A0A087ZYX8_APIME	SP28	45 kDa	3

## Sheet: proteins mapped to plants
List of Proteins identified using Mascot v2.6.1 and summarized in Scaffold v4.8.9. The databases searched were the cRAP_20150130.fasta and uniprot-viridiplantae_20190430 database (7108828 entries)
Proteins with shared peptides were grouped together into clusters and highlighted here with the same color.
Identified Proteins (142)	Accession Number	Alternate ID	Molecular Weight	Total Unique Peptide Count
Plasma membrane ATPase OS=Medicago truncatula OX=3880 GN=MTR_2g104860 PE=3 SV=1	A0A072VDU7_MEDTR	MTR_2g104860	104 kDa	16
Plasma membrane ATPase OS=Lactuca sativa OX=4236 GN=LSAT_1X31841 PE=3 SV=1	A0A2J6MG40_LACSA	LSAT_1X31841	105 kDa	16
Plasma membrane ATPase (Fragment) OS=Noccaea caerulescens OX=107243 GN=GA_TR8173_c0_g1_i1_g.26473 PE=3 SV=1	A0A1J3D3E5_NOCCA (+3)	GA_TR8173_c0_g1_i1_g	91 kDa	5
Uncharacterized protein OS=Trifolium subterraneum OX=3900 GN=TSUD_114300 PE=3 SV=1	A0A2Z6MVV5_TRISU	TSUD_114300	66 kDa	10
Plasma membrane ATPase OS=Trifolium pratense OX=57577 GN=L195_g010350 PE=3 SV=1	A0A2K3PEG5_TRIPR	L195_g010350	104 kDa	22
Plasma membrane ATPase OS=Helianthus annuus OX=4232 GN=AHA8 PE=3 SV=1	A0A251UVD9_HELAN	AHA8	105 kDa	14
Plasma membrane ATPase OS=Morus notabilis OX=981085 GN=L484_016875 PE=3 SV=1	W9S9Z6_9ROSA	L484_016875	104 kDa	12
Plasma membrane ATPase OS=Brassica campestris OX=3711 GN=BRARA_G03712 PE=3 SV=1	A0A397YZR0_BRACM (+3)	BRARA_G03712	105 kDa	11
Plasma membrane ATPase OS=Rosa chinensis OX=74649 GN=RchiOBHm_Chr2g0133471 PE=3 SV=1	A0A2P6RVL5_ROSCH	RchiOBHm_Chr2g0133471	105 kDa	10
Plasma membrane ATPase OS=Actinidia chinensis var. chinensis OX=1590841 GN=CEY00_Acc26895 PE=3 SV=1	A0A2R6PVR0_ACTCH	CEY00_Acc26895	103 kDa	13
Plasma membrane ATPase OS=Capsicum chinense OX=80379 GN=BC332_11101 PE=3 SV=1	A0A2G3CMK3_CAPCH	BC332_11101	105 kDa	11
Plasma membrane ATPase OS=Fagopyrum tataricum OX=62330 GN=ftAH4L PE=2 SV=1	W8GLE8_FAGTA	ftAH4L	106 kDa	8
FAD linked oxidase OS=Macleaya cordata OX=56857 GN=BVC80_1779g14 PE=3 SV=1	A0A200QP95_9MAGN	BVC80_1779g14	61 kDa	3
FAD linked oxidase OS=Macleaya cordata OX=56857 GN=BVC80_1779g23 PE=3 SV=1	A0A200QP92_9MAGN	BVC80_1779g23	58 kDa	3
Uncharacterized protein OS=Citrus sinensis OX=2711 GN=CISIN_1g039163mg PE=3 SV=1	A0A067D6Z6_CITSI (+4)	CISIN_1g039163mg	61 kDa	2
Reticuline oxidase-like protein OS=Cajanus cajan OX=3821 GN=KK1_026101 PE=3 SV=1	A0A151SB41_CAJCA (+1)	KK1_026101	55 kDa	3
Berberine bridge enzyme-like OS=Actinidia chinensis var. chinensis OX=1590841 GN=CEY00_Acc27278 PE=3 SV=1	A0A2R6PK14_ACTCH	CEY00_Acc27278	60 kDa	5
Adenosylhomocysteinase OS=Brassica oleracea var. oleracea OX=109376 GN=106335699 PE=3 SV=1	A0A0D3BCY9_BRAOL	106335699	53 kDa	7
Adenosylhomocysteinase OS=Helianthus annuus OX=4232 GN=HOG1 PE=3 SV=1	A0A251VRQ7_HELAN	HOG1	53 kDa	7
Adenosylhomocysteinase OS=Dendrobium catenatum OX=906689 GN=SAHH PE=3 SV=1	A0A2I0WPI9_9ASPA	SAHH	53 kDa	6
Luminal-binding protein 2 OS=Saccharum hybrid cultivar R570 OX=131158 GN=SHCRBa_017_P09_R_110 PE=3 SV=1	A0A059PZ06_9POAL (+38)	SHCRBa_017_P09_R_110	73 kDa	5
Heat shock protein 70 OS=Spinacia oleracea OX=3562 GN=HSP70-14 PE=2 SV=1	A0A1I9TK83_SPIOL	HSP70-14	71 kDa	5
Uncharacterized protein OS=Populus trichocarpa OX=3694 GN=POPTR_013G018000 PE=3 SV=1	A0A2K1XZK1_POPTR	POPTR_013G018000	73 kDa	2
Heat shock cognate 70 kDa protein OS=Cajanus cajan OX=3821 GN=KK1_006766 PE=3 SV=1	A0A151U4E0_CAJCA	KK1_006766	71 kDa	7
Luminal-binding protein 5-like (Fragment) OS=Trifolium pratense OX=57577 GN=L195_g038754 PE=3 SV=1	A0A2K3LW06_TRIPR	L195_g038754	26 kDa	3
Putative actin 7 OS=Helianthus annuus OX=4232 GN=ACT7 PE=3 SV=1	A0A251TTG4_HELAN	ACT7	46 kDa	11
Actin, plasmodial isoform (Fragment) OS=Noccaea caerulescens OX=107243 GN=MP_TR7910_c0_g1_i1_g.24352 PE=3 SV=1	A0A1J3K0Z2_NOCCA	MP_TR7910_c0_g1_i1_g	44 kDa	7
S-adenosylmethionine synthase OS=Trifolium subterraneum OX=3900 GN=TSUD_404390 PE=3 SV=1	A0A2Z6NUG5_TRISU	TSUD_404390	43 kDa	8
Glyceraldehyde-3-phosphate dehydrogenase OS=Coffea canephora OX=49390 GN=GSCOC_T00019117001 PE=3 SV=1	A0A068V9M9_COFCA	GSCOC_T00019117001	37 kDa	6
Uncharacterized protein OS=Trifolium subterraneum OX=3900 GN=TSUD_77870 PE=4 SV=1	A0A2Z6P0R7_TRISU (+1)	TSUD_77870	208 kDa	4
Uncharacterized protein OS=Trifolium subterraneum OX=3900 GN=TSUD_318670 PE=4 SV=1	A0A2Z6N7N5_TRISU	TSUD_318670	206 kDa	8
Callose synthase 5-like protein (Fragment) OS=Trifolium pratense OX=57577 GN=L195_g002076 PE=4 SV=1	A0A2K3NRG1_TRIPR	L195_g002076	186 kDa	6
UDP-arabinopyranose mutase 1 OS=Gossypium arboreum OX=29729 GN=F383_35376 PE=4 SV=1	A0A0B0N5V4_GOSAR (+2)	F383_35376	41 kDa	3
Fructose-bisphosphate aldolase OS=Cynara cardunculus var. scolymus OX=59895 GN=Ccrd_013636 PE=3 SV=1	A0A118K4T3_CYNCS	Ccrd_013636	36 kDa	5
Serine hydroxymethyltransferase OS=Eucalyptus grandis OX=71139 GN=EUGRSUZ_H02679 PE=3 SV=1	A0A059B1U0_EUCGR (+11)	EUGRSUZ_H02679	52 kDa	7
tubulin beta chain-like OS=Cicer arietinum OX=3827 GN=LOC101501084 PE=4 SV=1	A0A3Q7Y1Y4_CICAR	LOC101501084	50 kDa	5
Uncharacterized protein OS=Erythranthe guttata OX=4155 GN=MIMGU_mgv1a002947mg PE=3 SV=1	A0A022PZI2_ERYGU (+45)	MIMGU_mgv1a002947mg	69 kDa	6
Uncharacterized protein OS=Erythranthe guttata OX=4155 GN=MIMGU_mgv1a007274mg PE=3 SV=1	A0A022QPW4_ERYGU (+52)	MIMGU_mgv1a007274mg	47 kDa	6
Eukaryotic initiation factor 4a-10 (Fragment) OS=Trifolium pratense OX=57577 GN=L195_g027944 PE=3 SV=1	A0A2K3L0I3_TRIPR (+1)	L195_g027944	47 kDa	5
Uncharacterized protein OS=Eucalyptus grandis OX=71139 GN=EUGRSUZ_K03461 PE=4 SV=1	A0A059A7F3_EUCGR	EUGRSUZ_K03461	33 kDa	3
14-3-3-like protein GF14 iota OS=Glycine soja OX=3848 GN=glysoja_031142 PE=3 SV=1	A0A0B2P331_GLYSO (+9)	glysoja_031142	30 kDa	2
TSA: Wollemia nobilis Ref_Wollemi_Transcript_25172_2691 transcribed RNA sequence OS=Wollemia nobilis OX=56998 PE=4 SV=1	A0A0C9RGY9_9SPER		76 kDa	2
UDP-glucose 6-dehydrogenase OS=Trifolium pratense OX=57577 GN=L195_g004693 PE=3 SV=1	A0A2K3NYR8_TRIPR (+1)	L195_g004693	53 kDa	5
UDP-glucose 6-dehydrogenase (Fragment) OS=Anthurium amnicola OX=1678845 GN=UGDH_2 PE=4 SV=1	A0A1D1XLR6_9ARAE	UGDH_2	51 kDa	5
UTP--glucose-1-phosphate uridylyltransferase OS=Trifolium subterraneum OX=3900 GN=TSUD_213330 PE=3 SV=1	A0A2Z6MY40_TRISU	TSUD_213330	49 kDa	4
Putative UDP-glucuronate decarboxylase OS=Medicago truncatula OX=3880 GN=MTR_4g120030 PE=4 SV=1	G7JLI8_MEDTR	MTR_4g120030	47 kDa	5
FAD-dependent oxidoreductase (Fragment) OS=Papaver somniferum OX=3469 GN=ADOX3 PE=2 SV=1	R4NQI5_PAPSO	ADOX3	60 kDa	2
Peroxidase OS=Triticum aestivum OX=4565 PE=3 SV=1	A0A3B6C0H2_WHEAT (+2)		33 kDa	2
ATP synthase subunit beta OS=Cucumis sativus OX=3659 GN=Csa_5G611600 PE=3 SV=1	A0A0A0KTA5_CUCSA (+18)	Csa_5G611600	60 kDa	6
Elongation factor 1-alpha OS=Phaseolus vulgaris OX=3885 GN=PHAVU_007G092500g PE=3 SV=1	V7BFQ4_PHAVU	PHAVU_007G092500g	49 kDa	4
Phospholipase D OS=Trifolium subterraneum OX=3900 GN=TSUD_260870 PE=3 SV=1	A0A2Z6MZJ3_TRISU	TSUD_260870	91 kDa	3
Phospholipase D OS=Medicago truncatula OX=3880 GN=11420371 PE=3 SV=2	G7JI50_MEDTR	11420371	91 kDa	3
5-methyltetrahydropteroyltriglutamate-homocysteine methyltransferase-like protein OS=Trifolium pratense OX=57577 GN=L195_g006435 PE=3 SV=1	A0A2K3P3K7_TRIPR	L195_g006435	85 kDa	3
Uncharacterized protein OS=Vitis vinifera OX=29760 GN=VIT_06s0004g00360 PE=4 SV=1	F6GUN5_VITVI	VIT_06s0004g00360	45 kDa	2
Uncharacterized protein OS=Phaseolus angularis OX=3914 GN=LR48_Vigan847s000500 PE=3 SV=1	A0A0L9TI04_PHAAN (+5)	LR48_Vigan847s000500	63 kDa	4
40S ribosomal protein S8 OS=Erythranthe guttata OX=4155 GN=MIMGU_mgv1a013520mg PE=3 SV=1	A0A022QHI3_ERYGU (+26)	MIMGU_mgv1a013520mg	25 kDa	2
40S ribosomal protein S8 OS=Genlisea aurea OX=192259 GN=M569_06019 PE=3 SV=1	S8CNJ1_9LAMI	M569_06019	46 kDa	4
Uncharacterized protein OS=Erythranthe guttata OX=4155 GN=MIMGU_mgv1a013564mg PE=4 SV=1	A0A022PWU0_ERYGU (+21)	MIMGU_mgv1a013564mg	24 kDa	3
Uncharacterized protein OS=Aquilegia coerulea OX=218851 GN=AQUCO_03000404v1 PE=3 SV=1	A0A2G5D2U3_AQUCA	AQUCO_03000404v1	54 kDa	3
Uncharacterized protein OS=Glycine max OX=3847 GN=100819556 PE=3 SV=1	I1KTM3_SOYBN	100819556	42 kDa	4
ATP synthase subunit alpha OS=Couepia guianensis OX=597284 GN=atp1 PE=3 SV=1	A0A023T076_9ROSI (+50)	atp1	55 kDa	2
Tubulin alpha chain OS=Eucalyptus grandis OX=71139 GN=EUGRSUZ_G01186 PE=3 SV=1	A0A059BC05_EUCGR (+189)	EUGRSUZ_G01186	50 kDa	4
Tubulin alpha chain OS=Phaseolus vulgaris OX=3885 GN=PHAVU_004G081100g PE=3 SV=1	V7C144_PHAVU	PHAVU_004G081100g	51 kDa	2
Actin 7 (Fragment) OS=Caragana korshinskii OX=220689 GN=ACT7 PE=2 SV=1	M9RR22_9FABA	ACT7	32 kDa	6
Sugar transport protein 14-like OS=Trifolium pratense OX=57577 GN=L195_g011554 PE=3 SV=1	A0A2K3PHU7_TRIPR	L195_g011554	56 kDa	2
Beta-galactosidase OS=Trifolium pratense OX=57577 GN=L195_g011002 PE=3 SV=1	A0A2K3PGB1_TRIPR	L195_g011002	86 kDa	4
Uncharacterized protein OS=Erythranthe guttata OX=4155 GN=MIMGU_mgv1a001503mg PE=4 SV=1	A0A022PTD2_ERYGU (+21)	MIMGU_mgv1a001503mg	90 kDa	4
Uncharacterized protein OS=Eucalyptus grandis OX=71139 GN=EUGRSUZ_A02519 PE=3 SV=1	A0A059DIT8_EUCGR (+94)	EUGRSUZ_A02519	23 kDa	5
Uncharacterized protein OS=Jatropha curcas OX=180498 GN=JCGZ_20865 PE=3 SV=1	A0A067LH08_JATCU (+70)	JCGZ_20865	36 kDa	2
Uncharacterized protein OS=Punica granatum OX=22663 GN=CDL15_Pgr006025 PE=3 SV=1	A0A218VTU8_PUNGR	CDL15_Pgr006025	61 kDa	2
Phosphoglycerate kinase OS=Aquilegia coerulea OX=218851 GN=AQUCO_04100136v1 PE=3 SV=1	A0A2G5CQ99_AQUCA (+1)	AQUCO_04100136v1	33 kDa	3
Uncharacterized protein OS=Erythranthe guttata OX=4155 GN=MIMGU_mgv1a014679mg PE=3 SV=1	A0A022PST2_ERYGU (+716)	MIMGU_mgv1a014679mg	21 kDa	2
Catalase OS=Zea mays OX=4577 GN=CAT2_2 PE=3 SV=1	A0A317YG83_MAIZE	CAT2_2	81 kDa	3
Beta-galactosidase OS=Nicotiana tabacum OX=4097 GN=LOC107759998 PE=3 SV=1	A0A1S3X0K4_TOBAC (+6)	LOC107759998	93 kDa	2
Beta-galactosidase OS=Nelumbo nucifera OX=4432 GN=LOC104600726 PE=3 SV=1	A0A1U8A4R1_NELNU (+1)	LOC104600726	94 kDa	2
Uncharacterized protein OS=Citrus unshiu OX=55188 GN=CUMW_086310 PE=3 SV=1	A0A2H5NY18_CITUN (+2)	CUMW_086310	60 kDa	2
Putative methyltransferase PMT20-like protein OS=Trifolium pratense OX=57577 GN=L195_g004979 PE=4 SV=1	A0A2K3NZI4_TRIPR (+1)	L195_g004979	68 kDa	3
Ras-related protein RABE1c isoform X2 OS=Panicum miliaceum OX=4540 GN=C2845_PM08G30520 PE=4 SV=1	A0A3L6R3Z0_PANMI	C2845_PM08G30520	51 kDa	3
Clathrin heavy chain OS=Theobroma cacao OX=3641 GN=TCM_042168 PE=3 SV=1	A0A061GXD0_THECC (+4)	TCM_042168	193 kDa	3
Clathrin heavy chain OS=Hordeum vulgare subsp. vulgare OX=112509 PE=3 SV=1	A0A287R3A1_HORVV (+7)		201 kDa	3
Uncharacterized protein OS=Phaseolus angularis OX=3914 GN=LR48_Vigan05g188100 PE=4 SV=1	A0A0L9UNI1_PHAAN (+7)	LR48_Vigan05g188100	40 kDa	3
Cation H(+) antiporter 19-like protein OS=Trifolium pratense OX=57577 GN=L195_g019695 PE=4 SV=1	A0A2K3N0C1_TRIPR (+1)	L195_g019695	76 kDa	3
Putative major facilitator, sugar transporter, major facilitator superfamily OS=Rosa chinensis OX=74649 GN=RchiOBHm_Chr4g0416691 PE=3 SV=1	A0A2P6QWW4_ROSCH	RchiOBHm_Chr4g0416691	56 kDa	2
L-ascorbate oxidase like OS=Dendrobium catenatum OX=906689 GN=Bp10 PE=4 SV=1	A0A2I0VDS0_9ASPA	Bp10	62 kDa	2
Uncharacterized protein OS=Jatropha curcas OX=180498 GN=JCGZ_24539 PE=3 SV=1	A0A067L7Q3_JATCU	JCGZ_24539	46 kDa	3
6-phosphogluconate dehydrogenase, decarboxylating 1 OS=Oryza sativa subsp. japonica OX=39947 GN=G6PGH1 PE=2 SV=1	6PGD1_ORYSJ (+193)	G6PGH1	53 kDa	2
Uncharacterized protein OS=Eucalyptus grandis OX=71139 GN=EUGRSUZ_H00199 PE=4 SV=1	A0A059AUJ9_EUCGR	EUGRSUZ_H00199	77 kDa	2
Methyltransferase PMT16, putative OS=Medicago truncatula OX=3880 GN=25502248 PE=4 SV=1	A0A072TUV2_MEDTR (+1)	25502248	72 kDa	2
Uncharacterized protein OS=Phaseolus angularis OX=3914 GN=LR48_Vigan01g282100 PE=3 SV=1	A0A0L9TRV3_PHAAN (+16)	LR48_Vigan01g282100	23 kDa	2
Uncharacterized protein OS=Beta vulgaris subsp. vulgaris OX=3555 GN=BVRB_006390 PE=3 SV=1	A0A0J8B6S0_BETVU	BVRB_006390	59 kDa	3
BnaA02g04630D protein OS=Brassica napus OX=3708 GN=BnaA02g04630D PE=4 SV=1	A0A078I733_BRANA (+4)	BnaA02g04630D	81 kDa	3
Peptidyl-prolyl cis-trans isomerase OS=Betula pendula OX=3505 GN=ppiase (CyP) PE=2 SV=1	Q8L5T1_BETPN	ppiase	18 kDa	2
Protein HOTHEAD-like OS=Dorcoceras hygrometricum OX=472368 GN=F511_07869 PE=4 SV=1	A0A2Z7DIA6_9LAMI	F511_07869	63 kDa	2
Beta-galactosidase OS=Macleaya cordata OX=56857 GN=BVC80_9053g7 PE=3 SV=1	A0A200RA60_9MAGN	BVC80_9053g7	100 kDa	2
Uncharacterized protein OS=Daucus carota subsp. sativus OX=79200 GN=DCAR_003961 PE=3 SV=1	A0A166IN28_DAUCS	DCAR_003961	40 kDa	2
Uncharacterized protein OS=Trifolium subterraneum OX=3900 GN=TSUD_59310 PE=4 SV=1	A0A2Z6MYW7_TRISU	TSUD_59310	62 kDa	3
Fructose-bisphosphate aldolase OS=Medicago truncatula OX=3880 GN=25485453 PE=3 SV=1	A0A072VQ58_MEDTR (+6)	25485453	43 kDa	2
Uncharacterized protein OS=Erythranthe guttata OX=4155 GN=MIMGU_mgv1a003111mg PE=3 SV=1	A0A022RS26_ERYGU	MIMGU_mgv1a003111mg	65 kDa	3
Uncharacterized protein OS=Erythranthe guttata OX=4155 GN=MIMGU_mgv1a002825mg PE=3 SV=1	A0A022RE19_ERYGU (+116)	MIMGU_mgv1a002825mg	72 kDa	3
Uncharacterized protein OS=Eucalyptus grandis OX=71139 GN=EUGRSUZ_K02206 PE=3 SV=1	A0A059A5A9_EUCGR	EUGRSUZ_K02206	53 kDa	2
Uncharacterized protein OS=Erythranthe guttata OX=4155 GN=MIMGU_mgv1a000940mg PE=3 SV=1	A0A022QMR0_ERYGU (+3)	MIMGU_mgv1a000940mg	104 kDa	2
Peroxidase OS=Handroanthus impetiginosus OX=429701 GN=CDL12_20408 PE=3 SV=1	A0A2G9GP92_9LAMI	CDL12_20408	35 kDa	2
Coatomer subunit alpha OS=Phaseolus angularis OX=3914 GN=LR48_Vigan08g175900 PE=4 SV=1	A0A0L9V7L9_PHAAN (+7)	LR48_Vigan08g175900	137 kDa	3
Uncharacterized protein OS=Eucalyptus grandis OX=71139 GN=EUGRSUZ_K03247 PE=3 SV=1	A0A059A7P3_EUCGR (+154)	EUGRSUZ_K03247	18 kDa	2
Aspartate aminotransferase OS=Cicer arietinum OX=3827 GN=LOC101506203 PE=4 SV=1	A0A1S2Y9Y3_CICAR	LOC101506203	50 kDa	3
Uncharacterized protein OS=Erythranthe guttata OX=4155 GN=MIMGU_mgv1a006475mg PE=3 SV=1	A0A022PT35_ERYGU (+259)	MIMGU_mgv1a006475mg	49 kDa	2
40S ribosomal protein S6 OS=Erythranthe guttata OX=4155 GN=MIMGU_mgv1a012472mg PE=3 SV=1	A0A022QBV4_ERYGU (+328)	MIMGU_mgv1a012472mg	28 kDa	2
Uncharacterized protein OS=Beta vulgaris subsp. vulgaris OX=3555 GN=BVRB_005260 PE=3 SV=1	A0A0J8B714_BETVU	BVRB_005260	62 kDa	2
26S proteasome non-ATPase regulatory subunit 2 homolog OS=Physcomitrella patens subsp. patens OX=3218 GN=PHYPA_024362 PE=3 SV=1	A0A2K1IZ44_PHYPA (+2)	PHYPA_024362	99 kDa	2
40S ribosomal protein S19-1 OS=Glycine soja OX=3848 GN=glysoja_030585 PE=4 SV=1	A0A0B2SVF5_GLYSO (+12)	glysoja_030585	16 kDa	2
Isocitrate dehydrogenase [NADP] OS=Erythranthe guttata OX=4155 GN=MIMGU_mgv1a005695mg PE=3 SV=1	A0A022R260_ERYGU (+412)	MIMGU_mgv1a005695mg	53 kDa	2
Uncharacterized protein OS=Phaseolus angularis OX=3914 GN=LR48_Vigan205s003000 PE=3 SV=1	A0A0L9T5N8_PHAAN (+3)	LR48_Vigan205s003000	60 kDa	3
Uncharacterized protein OS=Coffea canephora OX=49390 GN=GSCOC_T00043048001 PE=3 SV=1	A0A068V643_COFCA (+8)	GSCOC_T00043048001	48 kDa	2
Uncharacterized protein OS=Eucalyptus grandis OX=71139 GN=EUGRSUZ_L00937 PE=4 SV=1	A0A058ZU91_EUCGR (+3)	EUGRSUZ_L00937	29 kDa	2
Elongation factor 1-gamma OS=Glycine soja OX=3848 GN=glysoja_044078 PE=4 SV=1	A0A0B2PTR6_GLYSO (+33)	glysoja_044078	47 kDa	2
Peroxisomal 3-ketoacyl-CoA thiolase 3 isoform 1 OS=Theobroma cacao OX=3641 GN=TCM_020387 PE=3 SV=1	A0A061EK03_THECC (+19)	TCM_020387	49 kDa	3
Mevalonate/galactokinase family protein OS=Medicago truncatula OX=3880 GN=11418335 PE=4 SV=1	A0A072UTI0_MEDTR (+22)	11418335	48 kDa	2
Uncharacterized protein OS=Arabidopsis lyrata subsp. lyrata OX=81972 GN=ARALYDRAFT_489009 PE=3 SV=1	D7M065_ARALL	ARALYDRAFT_489009	90 kDa	2
60S ribosomal protein L18a OS=Dendrobium catenatum OX=906689 GN=RPL18A PE=3 SV=1	A0A2I0VRZ2_9ASPA	RPL18A	99 kDa	2
40S ribosomal protein S14 OS=Cicer arietinum OX=3827 GN=LOC101489775 PE=3 SV=1	A0A1S2XCX9_CICAR (+6)	LOC101489775	16 kDa	2
Aspartate aminotransferase 2 OS=Canavalia lineata OX=28957 GN=aspartate aminotransferase 2 PE=4 SV=2	O20099_CANLI	aspartate	51 kDa	2
Thioesterase superfamily protein isoform 2 OS=Theobroma cacao OX=3641 GN=TCM_046682 PE=3 SV=1	A0A061DI44_THECC (+62)	TCM_046682	27 kDa	2
60S ribosomal protein L13 OS=Spinacia oleracea OX=3562 GN=SOVF_035480 PE=3 SV=1	A0A0K9RS61_SPIOL (+30)	SOVF_035480	24 kDa	2
Uncharacterized protein OS=Medicago truncatula OX=3880 PE=2 SV=1	B7FN14_MEDTR (+2)		22 kDa	2
putative beta-D-xylosidase OS=Nelumbo nucifera OX=4432 GN=LOC104598813 PE=4 SV=1	A0A1U8ACA6_NELNU	LOC104598813	84 kDa	2
Pectate lyase (Fragment) OS=Trifolium medium OX=97028 PE=3 SV=1	A0A392PIW0_9FABA		25 kDa	2
60S ribosomal protein L13 OS=Capsicum annuum OX=4072 GN=T459_01017 PE=3 SV=1	A0A1U8GMG9_CAPAN (+3)	T459_01017	24 kDa	3
Os03g0402400 protein (Fragment) OS=Oryza sativa subsp. japonica OX=39947 GN=Os03g0402400 PE=3 SV=1	A0A0P0VYK0_ORYSJ (+5)	Os03g0402400	21 kDa	2
Uncharacterized protein OS=Eucalyptus grandis OX=71139 GN=EUGRSUZ_C02132 PE=4 SV=1	A0A059CS04_EUCGR (+50)	EUGRSUZ_C02132	110 kDa	2
Uncharacterized protein OS=Eucalyptus grandis OX=71139 GN=EUGRSUZ_F03722 PE=4 SV=1	A0A059BWN9_EUCGR (+138)	EUGRSUZ_F03722	56 kDa	2
Tubulin alpha chain (Fragment) OS=Cajanus cajan OX=3821 GN=KK1_031144 PE=3 SV=1	A0A151RXC4_CAJCA	KK1_031144	22 kDa	2
Beta-hexosaminidase OS=Jatropha curcas OX=180498 GN=JCGZ_13414 PE=3 SV=1	A0A067KKZ7_JATCU (+7)	JCGZ_13414	59 kDa	2
Biotin carboxylase OS=Cucumis sativus OX=3659 GN=Csa_4G438530 PE=4 SV=1	A0A0A0KYI1_CUCSA (+31)	Csa_4G438530	58 kDa	3
Uncharacterized protein OS=Cucumis sativus OX=3659 GN=Csa_2G010140 PE=3 SV=1	A0A0A0LG65_CUCSA (+8)	Csa_2G010140	173 kDa	2
Uncharacterized protein OS=Trifolium subterraneum OX=3900 GN=TSUD_178930 PE=4 SV=1	A0A2Z6LQP0_TRISU	TSUD_178930	61 kDa	2
Uncharacterized protein (Fragment) OS=Eucalyptus grandis OX=71139 GN=EUGRSUZ_B040322 PE=3 SV=1	A0A059DA28_EUCGR (+185)	EUGRSUZ_B040322	38 kDa	2
Uncharacterized protein OS=Oryza punctata OX=4537 PE=4 SV=1	A0A0E0KR21_ORYPU (+1)		45 kDa	2
Heat shock cognate protein 80-like OS=Trifolium pratense OX=57577 GN=L195_g013385 PE=3 SV=1	A0A2K3PN04_TRIPR (+3)	L195_g013385	80 kDa	3
Peroxidase OS=Panicum hallii OX=206008 GN=PAHAL_1G101800 PE=3 SV=1	A0A2S3GN84_9POAL (+11)	PAHAL_1G101800	34 kDa	2
Uncharacterized protein OS=Erythranthe guttata OX=4155 GN=MIMGU_mgv1a001447mg PE=3 SV=1	A0A022R8V3_ERYGU (+123)	MIMGU_mgv1a001447mg	94 kDa	2
Peroxidase OS=Musa acuminata subsp. malaccensis OX=214687 PE=3 SV=1	M0RFS6_MUSAM		25 kDa	2
Uncharacterized protein OS=Aquilegia coerulea OX=218851 GN=AQUCO_04700056v1 PE=4 SV=1	A0A2G5CKS2_AQUCA (+1)	AQUCO_04700056v1	61 kDa	3
