# Supplementary material for: Identification of anti‐inflammatory vesicle‐like nanoparticles in honey
Source: J Extracell Vesicles. 2021 Feb 12;10(4):e12069. doi: 10.1002/jev2.12069 (PMC7879699; doi:10.1002/jev2.12069)
Supplement: Supplementary file 4 — Supporting Information [file JEV2-10-e12069-s004.xlsx]

## Sheet: mature
mature miRBase miRNAs detected by miRDeep2
tag id	miRDeep2 score	estimated probability that the miRNA is a true positive	total read count	mature read count	significant randfold p-value	mature miRBase miRNA	consensus mature sequence	consensus precursor sequence
vvi-MIR156a_MI0006485_Vitis_vinifera_miR156a_stem-loop_14	10.7	0 +/- 0%	12	9	yes	har-miR156c_MIMAT0025495_Helianthus_argophyllus_miR156c	uugacagaagagagggagcac	uugacagaagagagggagcacaacccagcaucagcuaaagacucuuugcuuuucuugggagugugcucucucuucuucugucauc
mmu-mir-5108_MI0018017_Mus_musculus_miR-5108_stem-loop_55	4.3	0 +/- 0%	14	14	yes	mmu-miR-5108_MIMAT0020616_Mus_musculus_miR-5108	ggugguagagcacuggau	ccacuguucuuaccauucccucuguggccucgggggacccaauggugguagagcacuggau
gga-mir-1582_MI0007308_Gallus_gallus_miR-1582_stem-loop_15	3.9	0 +/- 0%	19	19	yes	gga-miR-1582_MIMAT0007443_Gallus_gallus_miR-1582	agagagccagaacacagu	uguguuuuucuuucugcuaucagccagcucuuggaaccuggaaggcugaaagagagccagaacacagu
ppe-MIR156b_MI0026057_Prunus_persica_miR156b_stem-loop_93	1	0 +/- 0%	3	3	yes	ppe-miR156a_MIMAT0031428_Prunus_persica_miR156a	gcucucucuucuucugucauc	ugacagaagaaagagagcacaacccgccauuggccaaagagaucuucgccacuguugggagugugcucucucuucuucugucauc
vvi-MIR3630_MI0016026_Vitis_vinifera_miR3630_stem-loop_43	0	28 +/- 45%	3	3	yes	vvi-miR3630-5p_MIMAT0018027_Vitis_vinifera_miR3630-5p	gggaaucucucugaugcac	gcaagugacgauaucagacagggacaucagcaccuccaauggagaaugaugauuugucuuugggaaucucucugaugcac
mmu-mir-5119_MI0018028_Mus_musculus_miR-5119_stem-loop_61	0	28 +/- 45%	943	943	yes	mmu-miR-5119_MIMAT0020627_Mus_musculus_miR-5119	caucucauccuggggcug	gccuaugggacagauacuauaagucaucucauccuggggcug
gma-MIR5039_MI0017916_Glycine_max_miR5039_stem-loop_51	-1.1	13 +/- 28%	1	1	yes	gma-miR5039_MIMAT0021066_Glycine_max_miR5039	uaaaaaaaaggagaaaagau	uuucucccuuuuuuaaucguugcaugcauaacauuacaauaaucacuuguaacgauuaaaaaaaaggagaaaagau
egr-mir-10240_MI0033128_Echinococcus_granulosus_miR-10240_stem-loop_114	-2.5	9 +/- 23%	2	2	no	egr-miR-10240-5p_MIMAT0041223_Echinococcus_granulosus_miR-10240-5p	ggucaggauggcggagug	ggucaggauggcggagugaagggcggcacugacgcgucauucccacccuccccuccuccccugcccuu
sko-mir-92a_MI0010157_Saccoglossus_kowalevskii_miR-92a_stem-loop_20	-2.8	9 +/- 23%	1	1	no	sha-miR-92a_MIMAT0022832_Sarcophilus_harrisii_miR-92a	aggccagaauaagaacaa	aggccagaauaagaacaauguugugaugacaacaaauauugcacuugucccggccuaa
bta-mir-2478_MI0011540_Bos_taurus_miR-2478_stem-loop_25	-5.4	11 +/- 21%	40	40	no	mmu-miR-3963_MIMAT0019341_Mus_musculus_miR-3963	aucccacuucugacacca	ggggucgguggugagcaagcagagacuacauagguugccuuguaucccacuucugacacca
aof-MIR5139a_MI0040608_Asparagus_officinalis_miR5139a_stem-loop_120	-5.8	11 +/- 21%	4	4	no	aof-miR5139a_MIMAT0049814_Asparagus_officinalis_miR5139a	aaccuggcucugauacca	aaccuggcucugauaccaauuguuggacccuagagggggggugauuagggucaagaggcuc
efu-mir-9277_MI0028600_Eptesicus_fuscus_miR-9277_stem-loop_104	-8.6	7 +/- 17%	1	1	no	efu-miR-9277_MIMAT0034915_Eptesicus_fuscus_miR-9277	aaggcgauggacuugaaauc	aaggcgauggacuugaaauccauuggggucuccccgcgcagguucgaauccugccgacu
zma-MIR396d_MI0010570_Zea_mays_miR396d_stem-loop_21	-10.2	0.07 +/- 0.17	2	2	no	fve-miR396e_MIMAT0044551_Fragaria_vesca_miR396e	gugguggugcuggugcugg	ggcaugcuuuccacaggcuuucuugaacugugaacucgugggcgugguggugguggugcuggugcugg
osa-MIR5072_MI0017943_Oryza_sativa_miR5072_stem-loop_54	-15.2	0.07 +/- 0.17	2	2	no	osa-miR5072_MIMAT0020552_Oryza_sativa_miR5072	uccccagcggagucgcca	uccccagcggagucgccaaaaaucguguuggcaacuuuuuugacaagu
