# Supplementary material for: Identification of anti‐inflammatory vesicle‐like nanoparticles in honey
Source: J Extracell Vesicles. 2021 Feb 12;10(4):e12069. doi: 10.1002/jev2.12069 (PMC7879699; doi:10.1002/jev2.12069)
Supplement: Supplementary file 5 — Supporting Information [file JEV2-10-e12069-s005.xlsx]

## Sheet: J1_bowtie1_mapped
Count	mature miRBase miRNA	Read sequence	Read Length
200	mmu-miR-5119_MIMAT0020627_Mus_musculus_miR-5119	CATCACATCCTGGGGCTG	18
198	cpo-miR-1842-5p_MIMAT0047427_Cavia_porcellus_miR-1842-5p	GGCTCTGCTAAGTCGGCT	18
198	dno-miR-1842-5p_MIMAT0048051_Dasypus_novemcinctus_miR-1842-5p	GGCTCTGCTAAGTCGGCT	18
198	efu-miR-1842_MIMAT0035137_Eptesicus_fuscus_miR-1842	GGCTCTGCTAAGTCGGCT	18
198	ssc-miR-1842_MIMAT0041594_Sus_scrofa_miR-1842	GGCTCTGCTAAGTCGGCT	18
112	mmu-miR-5110_MIMAT0020618_Mus_musculus_miR-5110	GTAGAGGTTGGTGGAACT	18
99	mmu-miR-5119_MIMAT0020627_Mus_musculus_miR-5119	ATCACATCCTGGGGCTGG	18
80	mdo-miR-7307-5p_MIMAT0028610_Monodelphis_domestica_miR-7307-5p	AGTTCGGATTGCACTCTG	18
64	mmu-miR-5119_MIMAT0020627_Mus_musculus_miR-5119	CATCACATCCTGGGGCTGG	19
39	mmu-miR-5108_MIMAT0020616_Mus_musculus_miR-5108	TAGAGCACTGGATGGGCT	18
37	peu-miR2916_MIMAT0012884_Populus_euphratica_miR2916	GGGGGCTCGAAGACGATC	18
34	lva-miR-92a-3p_MIMAT0032201_Lytechinus_variegatus_miR-92a-3p	CACGTGTCCCGCCCTACT	18
34	spu-miR-92a_MIMAT0009662_Strongylocentrotus_purpuratus_miR-92a	CACGTGTCCCGCCCTACT	18
32	peu-miR2916_MIMAT0012884_Populus_euphratica_miR2916	GGGGGCTCGAAGACGATCAGAT	22
30	bta-miR-2478_MIMAT0012070_Bos_taurus_miR-2478	ATCCCACTTCTGACACCA	18
30	mmu-miR-3968_MIMAT0019352_Mus_musculus_miR-3968	ATCCCACTTCTGACACCA	18
29	ahy-miR159_MIMAT0016321_Arachis_hypogaea_miR159	TTTGGATTGAAGGGAGCTCTA	21
29	aly-miR159a-3p_MIMAT0017424_Arabidopsis_lyrata_miR159a-3p	TTTGGATTGAAGGGAGCTCTA	21
29	aly-miR159b-3p_MIMAT0017426_Arabidopsis_lyrata_miR159b-3p	TTTGGATTGAAGGGAGCTCTA	21
29	aly-miR159c-3p_MIMAT0017428_Arabidopsis_lyrata_miR159c-3p	TTTGGATTGAAGGGAGCTCTA	21
29	aof-miR159_MIMAT0049768_Asparagus_officinalis_miR159	TTTGGATTGAAGGGAGCTCTA	21
29	ath-miR159a_MIMAT0000177_Arabidopsis_thaliana_miR159a	TTTGGATTGAAGGGAGCTCTA	21
29	ath-miR159b-3p_MIMAT0000207_Arabidopsis_thaliana_miR159b-3p	TTTGGATTGAAGGGAGCTCTA	21
29	ath-miR159c_MIMAT0001015_Arabidopsis_thaliana_miR159c	TTTGGATTGAAGGGAGCTCTA	21
29	atr-miR159_MIMAT0033911_Amborella_trichopoda_miR159	TTTGGATTGAAGGGAGCTCTA	21
29	bdi-miR159b-3p.1_MIMAT0030086_Brachypodium_distachyon_miR159b-3p.1	TTTGGATTGAAGGGAGCTCTA	21
29	bna-miR159_MIMAT0005635_Brassica_napus_miR159	TTTGGATTGAAGGGAGCTCTA	21
29	bra-miR159a_MIMAT0010153_Brassica_rapa_miR159a	TTTGGATTGAAGGGAGCTCTA	21
29	cas-miR159a_MIMAT0045289_Camelina_sativa_miR159a	TTTGGATTGAAGGGAGCTCTA	21
29	cas-miR159b-3p_MIMAT0045288_Camelina_sativa_miR159b-3p	TTTGGATTGAAGGGAGCTCTA	21
29	cas-miR159c-3p_MIMAT0045264_Camelina_sativa_miR159c-3p	TTTGGATTGAAGGGAGCTCTA	21
29	cme-miR159a_MIMAT0026160_Cucumis_melo_miR159a	TTTGGATTGAAGGGAGCTCTA	21
29	cpa-miR159a_MIMAT0031780_Carica_papaya_miR159a	TTTGGATTGAAGGGAGCTCTA	21
29	csi-miR159a-3p_MIMAT0018450_Citrus_sinensis_miR159a-3p	TTTGGATTGAAGGGAGCTCTA	21
29	far-miR159_MIMAT0018362_Festuca_arundinacea_miR159	TTTGGATTGAAGGGAGCTCTA	21
29	fve-miR159a-3p_MIMAT0044488_Fragaria_vesca_miR159a-3p	TTTGGATTGAAGGGAGCTCTA	21
29	gma-miR159a-3p_MIMAT0001675_Glycine_max_miR159a-3p	TTTGGATTGAAGGGAGCTCTA	21
29	gma-miR159e-3p_MIMAT0021641_Glycine_max_miR159e-3p	TTTGGATTGAAGGGAGCTCTA	21
29	hbr-miR159a_MIMAT0025283_Hevea_brasiliensis_miR159a	TTTGGATTGAAGGGAGCTCTA	21
29	htu-miR159a_MIMAT0025497_Helianthus_tuberosus_miR159a	TTTGGATTGAAGGGAGCTCTA	21
29	hvu-miR159a_MIMAT0018210_Hordeum_vulgare_miR159a	TTTGGATTGAAGGGAGCTCTA	21
29	hvu-miR159b_MIMAT0018209_Hordeum_vulgare_miR159b	TTTGGATTGAAGGGAGCTCTA	21
29	lus-miR159b_MIMAT0027233_Linum_usitatissimum_miR159b	TTTGGATTGAAGGGAGCTCTA	21
29	lus-miR159c_MIMAT0027235_Linum_usitatissimum_miR159c	TTTGGATTGAAGGGAGCTCTA	21
29	mdm-miR159d_MIMAT0043539_Malus_domestica_miR159d	TTTGGATTGAAGGGAGCTCTA	21
29	mdm-miR159e_MIMAT0043540_Malus_domestica_miR159e	TTTGGATTGAAGGGAGCTCTA	21
29	mdm-miR159f_MIMAT0043541_Malus_domestica_miR159f	TTTGGATTGAAGGGAGCTCTA	21
29	mes-miR159a-3p_MIMAT0024410_Manihot_esculenta_miR159a-3p	TTTGGATTGAAGGGAGCTCTA	21
29	mes-miR159b_MIMAT0029176_Manihot_esculenta_miR159b	TTTGGATTGAAGGGAGCTCTA	21
29	mtr-miR159a_MIMAT0011166_Medicago_truncatula_miR159a	TTTGGATTGAAGGGAGCTCTA	21
29	nta-miR159_MIMAT0024639_Nicotiana_tabacum_miR159	TTTGGATTGAAGGGAGCTCTA	21
29	osa-miR159a.1_MIMAT0001022_Oryza_sativa_miR159a.1	TTTGGATTGAAGGGAGCTCTA	21
29	osa-miR159b_MIMAT0001023_Oryza_sativa_miR159b	TTTGGATTGAAGGGAGCTCTA	21
29	ppe-miR159_MIMAT0031437_Prunus_persica_miR159	TTTGGATTGAAGGGAGCTCTA	21
29	ptc-miR159a_MIMAT0001901_Populus_trichocarpa_miR159a	TTTGGATTGAAGGGAGCTCTA	21
29	ptc-miR159b_MIMAT0001902_Populus_trichocarpa_miR159b	TTTGGATTGAAGGGAGCTCTA	21
29	pvu-miR159a.1_MIMAT0015301_Phaseolus_vulgaris_miR159a.1	TTTGGATTGAAGGGAGCTCTA	21
29	rco-miR159_MIMAT0014152_Ricinus_communis_miR159	TTTGGATTGAAGGGAGCTCTA	21
29	sbi-miR159a_MIMAT0001468_Sorghum_bicolor_miR159a	TTTGGATTGAAGGGAGCTCTA	21
29	sly-miR159_MIMAT0009141_Solanum_lycopersicum_miR159	TTTGGATTGAAGGGAGCTCTA	21
29	sof-miR159a_MIMAT0001658_Saccharum_officinarum_miR159a	TTTGGATTGAAGGGAGCTCTA	21
29	sof-miR159b_MIMAT0001659_Saccharum_officinarum_miR159b	TTTGGATTGAAGGGAGCTCTA	21
29	sof-miR159d_MIMAT0001660_Saccharum_officinarum_miR159d	TTTGGATTGAAGGGAGCTCTA	21
29	sof-miR159e_MIMAT0001661_Saccharum_officinarum_miR159e	TTTGGATTGAAGGGAGCTCTA	21
29	ssp-miR159a_MIMAT0020292_Saccharum_sp._miR159a	TTTGGATTGAAGGGAGCTCTA	21
29	tae-miR159a_MIMAT0005343_Triticum_aestivum_miR159a	TTTGGATTGAAGGGAGCTCTA	21
29	tae-miR159b_MIMAT0005344_Triticum_aestivum_miR159b	TTTGGATTGAAGGGAGCTCTA	21
29	vca-miR159-3p_MIMAT0040991_Vriesea_carinata_miR159-3p	TTTGGATTGAAGGGAGCTCTA	21
29	vvi-miR159c_MIMAT0005650_Vitis_vinifera_miR159c	TTTGGATTGAAGGGAGCTCTA	21
29	zma-miR159a-3p_MIMAT0001711_Zea_mays_miR159a-3p	TTTGGATTGAAGGGAGCTCTA	21
29	zma-miR159b-3p_MIMAT0001712_Zea_mays_miR159b-3p	TTTGGATTGAAGGGAGCTCTA	21
29	zma-miR159f-3p_MIMAT0013975_Zea_mays_miR159f-3p	TTTGGATTGAAGGGAGCTCTA	21
29	zma-miR159j-3p_MIMAT0013979_Zea_mays_miR159j-3p	TTTGGATTGAAGGGAGCTCTA	21
29	zma-miR159k-3p_MIMAT0013980_Zea_mays_miR159k-3p	TTTGGATTGAAGGGAGCTCTA	21
26	mmu-miR-5108_MIMAT0020616_Mus_musculus_miR-5108	GTAGAGCACTGGATGGGCT	19
25	bbe-miR-4057-3p_MIMAT0031677_Branchiostoma_belcheri_miR-4057-3p	TTGCTACTACCACCAAGA	18
25	bfl-miR-4057_MIMAT0020465_Branchiostoma_floridae_miR-4057	TTGCTACTACCACCAAGA	18
25	cin-miR-4057-3p_MIMAT0016604_Ciona_intestinalis_miR-4057-3p	TTGCTACTACCACCAAGA	18
25	peu-miR2916_MIMAT0012884_Populus_euphratica_miR2916	TGGGGGCTCGAAGACGATCAGAT	23
22	bbe-miR-4057-3p_MIMAT0031677_Branchiostoma_belcheri_miR-4057-3p	TTTGCTACTACCACCAAG	18
22	bfl-miR-4057_MIMAT0020465_Branchiostoma_floridae_miR-4057	TTTGCTACTACCACCAAG	18
20	ebv-miR-BART2-3p_MIMAT0004744_Epstein_Barr_miR-BART2-3p	AAGGAGCGATCTGGAGCA	18
20	mmu-miR-5110_MIMAT0020618_Mus_musculus_miR-5110	GGTAGAGGTTGGTGGAACT	19
19	mmu-miR-760-5p_MIMAT0017245_Mus_musculus_miR-760-5p	CGCTCAGGCCACCAGACC	18
19	rno-miR-760-5p_MIMAT0005336_Rattus_norvegicus_miR-760-5p	CGCTCAGGCCACCAGACC	18
18	bbe-miR-4057-3p_MIMAT0031677_Branchiostoma_belcheri_miR-4057-3p	TTGCTACTACCACCAAGAT	19
18	bfl-miR-4057_MIMAT0020465_Branchiostoma_floridae_miR-4057	TTGCTACTACCACCAAGAT	19
18	cin-miR-4057-3p_MIMAT0016604_Ciona_intestinalis_miR-4057-3p	TTGCTACTACCACCAAGAT	19
18	gmo-miR-29d-5p_MIMAT0044149_Gadus_morhua_miR-29d-5p	CGGTTTCAGGTGCTGTTT	18
18	mmu-miR-5106_MIMAT0020613_Mus_musculus_miR-5106	GGGTCTGTAGCTCAGTCG	18
18	peu-miR2916_MIMAT0012884_Populus_euphratica_miR2916	TGGGGGCTCGAAGACGATC	19
17	bbe-miR-4057-3p_MIMAT0031677_Branchiostoma_belcheri_miR-4057-3p	TTTGCTACTACCACCAAGATCT	22
17	bfl-miR-4057_MIMAT0020465_Branchiostoma_floridae_miR-4057	TTTGCTACTACCACCAAGATCT	22
17	hsa-miR-6746-3p_MIMAT0027393_Homo_sapiens_miR-6746-3p	CACCCGCCGTCTGTCTCC	18
16	peu-miR2916_MIMAT0012884_Populus_euphratica_miR2916	GGGGCTCGAAGACGATCA	18
15	bbe-miR-4057-3p_MIMAT0031677_Branchiostoma_belcheri_miR-4057-3p	TGCTACTACCACCAAGAT	18
15	bfl-miR-4057_MIMAT0020465_Branchiostoma_floridae_miR-4057	TGCTACTACCACCAAGAT	18
15	cin-miR-4057-3p_MIMAT0016604_Ciona_intestinalis_miR-4057-3p	TGCTACTACCACCAAGAT	18
15	mmu-miR-5106_MIMAT0020613_Mus_musculus_miR-5106	GGGTCTGTAGCTCAGGTG	18
15	peu-miR2916_MIMAT0012884_Populus_euphratica_miR2916	GGGGGCTCGAAGACGATCA	19
13	bbe-miR-4057-3p_MIMAT0031677_Branchiostoma_belcheri_miR-4057-3p	GCTACTACCACCAAGATCT	19
13	bfl-miR-4057_MIMAT0020465_Branchiostoma_floridae_miR-4057	GCTACTACCACCAAGATCT	19
13	cgr-miR-1260_MIMAT0023746_Cricetulus_griseus_miR-1260	ATCCCACAGCTGTCACCA	18
13	cpo-miR-1842-5p_MIMAT0047427_Cavia_porcellus_miR-1842-5p	GGGCTCTGCTAAGTCGGCT	19
13	dno-miR-1842-5p_MIMAT0048051_Dasypus_novemcinctus_miR-1842-5p	GGGCTCTGCTAAGTCGGCT	19
13	efu-miR-1842_MIMAT0035137_Eptesicus_fuscus_miR-1842	GGGCTCTGCTAAGTCGGCT	19
13	gmo-miR-29d-5p_MIMAT0044149_Gadus_morhua_miR-29d-5p	CCGGTTTCAGGTGCTGTTT	19
13	ssc-miR-1842_MIMAT0041594_Sus_scrofa_miR-1842	GGGCTCTGCTAAGTCGGCT	19
12	aly-miR166a-3p_MIMAT0017460_Arabidopsis_lyrata_miR166a-3p	TCGGACCAGGCTTCATTCCCC	21
12	aly-miR166b-3p_MIMAT0017462_Arabidopsis_lyrata_miR166b-3p	TCGGACCAGGCTTCATTCCCC	21
12	aly-miR166c-3p_MIMAT0017464_Arabidopsis_lyrata_miR166c-3p	TCGGACCAGGCTTCATTCCCC	21
12	aly-miR166d-3p_MIMAT0017466_Arabidopsis_lyrata_miR166d-3p	TCGGACCAGGCTTCATTCCCC	21
12	aly-miR166e-3p_MIMAT0017468_Arabidopsis_lyrata_miR166e-3p	TCGGACCAGGCTTCATTCCCC	21
12	aly-miR166f-3p_MIMAT0017470_Arabidopsis_lyrata_miR166f-3p	TCGGACCAGGCTTCATTCCCC	21
12	aly-miR166g-3p_MIMAT0017472_Arabidopsis_lyrata_miR166g-3p	TCGGACCAGGCTTCATTCCCC	21
12	aly-miR166h-3p_MIMAT0031383_Arabidopsis_lyrata_miR166h-3p	TCGGACCAGGCTTCATTCCCC	21
12	aof-miR166c_MIMAT0049775_Asparagus_officinalis_miR166c	TCGGACCAGGCTTCATTCCCC	21
12	aof-miR166d_MIMAT0049776_Asparagus_officinalis_miR166d	TCGGACCAGGCTTCATTCCCC	21
12	aqc-miR166a_MIMAT0012556_Aquilegia_caerulea_miR166a	TCGGACCAGGCTTCATTCCCC	21
12	aqc-miR166b_MIMAT0012557_Aquilegia_caerulea_miR166b	TCGGACCAGGCTTCATTCCCC	21
12	aqc-miR166d_MIMAT0012559_Aquilegia_caerulea_miR166d	TCGGACCAGGCTTCATTCCCC	21
12	aqc-miR166e_MIMAT0012555_Aquilegia_caerulea_miR166e	TCGGACCAGGCTTCATTCCCC	21
12	ata-miR166a-3p_MIMAT0037113_Aegilops_tauschii_miR166a-3p	TCGGACCAGGCTTCATTCCCC	21
12	ata-miR166b-3p_MIMAT0037127_Aegilops_tauschii_miR166b-3p	TCGGACCAGGCTTCATTCCCC	21
12	ata-miR166c-3p_MIMAT0037249_Aegilops_tauschii_miR166c-3p	TCGGACCAGGCTTCATTCCCC	21
12	ata-miR166d-3p_MIMAT0037159_Aegilops_tauschii_miR166d-3p	TCGGACCAGGCTTCATTCCCC	21
12	ata-miR166e-3p_MIMAT0037121_Aegilops_tauschii_miR166e-3p	TCGGACCAGGCTTCATTCCCC	21
12	ata-miR5168-3p_MIMAT0037131_Aegilops_tauschii_miR5168-3p	TCGGACCAGGCTTCATTCCCC	21
12	ath-miR165a-3p_MIMAT0000187_Arabidopsis_thaliana_miR165a-3p	TCGGACCAGGCTTCATTCCCC	21
12	ath-miR165b_MIMAT0000188_Arabidopsis_thaliana_miR165b	TCGGACCAGGCTTCATTCCCC	21
12	ath-miR166a-3p_MIMAT0000189_Arabidopsis_thaliana_miR166a-3p	TCGGACCAGGCTTCATTCCCC	21
12	ath-miR166b-3p_MIMAT0000190_Arabidopsis_thaliana_miR166b-3p	TCGGACCAGGCTTCATTCCCC	21
12	ath-miR166c_MIMAT0000191_Arabidopsis_thaliana_miR166c	TCGGACCAGGCTTCATTCCCC	21
12	ath-miR166d_MIMAT0000192_Arabidopsis_thaliana_miR166d	TCGGACCAGGCTTCATTCCCC	21
12	ath-miR166e-3p_MIMAT0000193_Arabidopsis_thaliana_miR166e-3p	TCGGACCAGGCTTCATTCCCC	21
12	ath-miR166f_MIMAT0000194_Arabidopsis_thaliana_miR166f	TCGGACCAGGCTTCATTCCCC	21
12	ath-miR166g_MIMAT0000195_Arabidopsis_thaliana_miR166g	TCGGACCAGGCTTCATTCCCC	21
12	atr-miR166a_MIMAT0033915_Amborella_trichopoda_miR166a	TCGGACCAGGCTTCATTCCCC	21
12	atr-miR166c_MIMAT0033917_Amborella_trichopoda_miR166c	TCGGACCAGGCTTCATTCCCC	21
12	atr-miR166d_MIMAT0033918_Amborella_trichopoda_miR166d	TCGGACCAGGCTTCATTCCCC	21
12	bbe-miR-4057-3p_MIMAT0031677_Branchiostoma_belcheri_miR-4057-3p	TTTGCTACTACCACCAAGAT	20
12	bdi-miR166a-3p_MIMAT0012185_Brachypodium_distachyon_miR166a-3p	TCGGACCAGGCTTCATTCCCC	21
12	bdi-miR166b-3p_MIMAT0020667_Brachypodium_distachyon_miR166b-3p	TCGGACCAGGCTTCATTCCCC	21
12	bdi-miR166c-3p_MIMAT0020688_Brachypodium_distachyon_miR166c-3p	TCGGACCAGGCTTCATTCCCC	21
12	bdi-miR166d-3p_MIMAT0020664_Brachypodium_distachyon_miR166d-3p	TCGGACCAGGCTTCATTCCCC	21
12	bdi-miR166h-3p_MIMAT0030088_Brachypodium_distachyon_miR166h-3p	TCGGACCAGGCTTCATTCCCC	21
12	bdi-miR166i-3p_MIMAT0030090_Brachypodium_distachyon_miR166i-3p	TCGGACCAGGCTTCATTCCCC	21
12	bdi-miR166j_MIMAT0035512_Brachypodium_distachyon_miR166j	TCGGACCAGGCTTCATTCCCC	21
12	bfl-miR-4057_MIMAT0020465_Branchiostoma_floridae_miR-4057	TTTGCTACTACCACCAAGAT	20
12	bna-miR166a_MIMAT0005629_Brassica_napus_miR166a	TCGGACCAGGCTTCATTCCCC	21
12	bna-miR166b_MIMAT0005630_Brassica_napus_miR166b	TCGGACCAGGCTTCATTCCCC	21
12	bna-miR166c_MIMAT0005631_Brassica_napus_miR166c	TCGGACCAGGCTTCATTCCCC	21
12	bna-miR166d_MIMAT0005632_Brassica_napus_miR166d	TCGGACCAGGCTTCATTCCCC	21
12	bna-miR166e_MIMAT0023626_Brassica_napus_miR166e	TCGGACCAGGCTTCATTCCCC	21
12	bna-miR166f_MIMAT0023625_Brassica_napus_miR166f	TCGGACCAGGCTTCATTCCCC	21
12	cas-miR165a_MIMAT0045296_Camelina_sativa_miR165a	TCGGACCAGGCTTCATTCCCC	21
12	cas-miR166c-3p_MIMAT0045301_Camelina_sativa_miR166c-3p	TCGGACCAGGCTTCATTCCCC	21
12	cas-miR166d_MIMAT0045302_Camelina_sativa_miR166d	TCGGACCAGGCTTCATTCCCC	21
12	cas-miR166e_MIMAT0045303_Camelina_sativa_miR166e	TCGGACCAGGCTTCATTCCCC	21
12	cas-miR166f-3p_MIMAT0045305_Camelina_sativa_miR166f-3p	TCGGACCAGGCTTCATTCCCC	21
12	cin-miR-4057-3p_MIMAT0016604_Ciona_intestinalis_miR-4057-3p	TTTGCTACTACCACCAAGAT	20
12	cme-miR166a_MIMAT0026110_Cucumis_melo_miR166a	TCGGACCAGGCTTCATTCCCC	21
12	cme-miR166b_MIMAT0026103_Cucumis_melo_miR166b	TCGGACCAGGCTTCATTCCCC	21
12	cme-miR166c_MIMAT0026097_Cucumis_melo_miR166c	TCGGACCAGGCTTCATTCCCC	21
12	cme-miR166d_MIMAT0026107_Cucumis_melo_miR166d	TCGGACCAGGCTTCATTCCCC	21
12	cme-miR166e_MIMAT0026179_Cucumis_melo_miR166e	TCGGACCAGGCTTCATTCCCC	21
12	cme-miR166f_MIMAT0026109_Cucumis_melo_miR166f	TCGGACCAGGCTTCATTCCCC	21
12	cme-miR166h_MIMAT0026108_Cucumis_melo_miR166h	TCGGACCAGGCTTCATTCCCC	21
12	cpa-miR166a_MIMAT0031796_Carica_papaya_miR166a	TCGGACCAGGCTTCATTCCCC	21
12	cpa-miR166b_MIMAT0031797_Carica_papaya_miR166b	TCGGACCAGGCTTCATTCCCC	21
12	cpa-miR166c_MIMAT0031798_Carica_papaya_miR166c	TCGGACCAGGCTTCATTCCCC	21
12	cpa-miR166d_MIMAT0031799_Carica_papaya_miR166d	TCGGACCAGGCTTCATTCCCC	21
12	crt-miR166a_MIMAT0014084_Citrus_reticulata_miR166a	TCGGACCAGGCTTCATTCCCC	21
12	crt-miR166b_MIMAT0014085_Citrus_reticulata_miR166b	TCGGACCAGGCTTCATTCCCC	21
12	csi-miR166a-3p_MIMAT0014090_Citrus_sinensis_miR166a-3p	TCGGACCAGGCTTCATTCCCC	21
12	csi-miR166e-3p_MIMAT0014070_Citrus_sinensis_miR166e-3p	TCGGACCAGGCTTCATTCCCC	21
12	csi-miR166f-3p_MIMAT0048877_Citrus_sinensis_miR166f-3p	TCGGACCAGGCTTCATTCCCC	21
12	ctr-miR166_MIMAT0014071_Citrus_trifoliata_miR166	TCGGACCAGGCTTCATTCCCC	21
12	dpr-miR166a_MIMAT0023529_Digitalis_purpurea_miR166a	TCGGACCAGGCTTCATTCCCC	21
12	dpr-miR166b_MIMAT0023530_Digitalis_purpurea_miR166b	TCGGACCAGGCTTCATTCCCC	21
12	eun-miR166-3p_MIMAT0041058_Eugenia_uniflora_miR166-3p	TCGGACCAGGCTTCATTCCCC	21
12	fve-miR166a_MIMAT0044500_Fragaria_vesca_miR166a	TCGGACCAGGCTTCATTCCCC	21
12	fve-miR166b_MIMAT0044501_Fragaria_vesca_miR166b	TCGGACCAGGCTTCATTCCCC	21
12	fve-miR166c_MIMAT0044504_Fragaria_vesca_miR166c	TCGGACCAGGCTTCATTCCCC	21
12	fve-miR166d-3p_MIMAT0044503_Fragaria_vesca_miR166d-3p	TCGGACCAGGCTTCATTCCCC	21
12	fve-miR166e_MIMAT0044499_Fragaria_vesca_miR166e	TCGGACCAGGCTTCATTCCCC	21
12	fve-miR166f_MIMAT0044505_Fragaria_vesca_miR166f	TCGGACCAGGCTTCATTCCCC	21
12	ghr-miR166b_MIMAT0005813_Gossypium_hirsutum_miR166b	TCGGACCAGGCTTCATTCCCC	21
12	gma-miR166a-3p_MIMAT0001677_Glycine_max_miR166a-3p	TCGGACCAGGCTTCATTCCCC	21
12	gma-miR166b_MIMAT0001678_Glycine_max_miR166b	TCGGACCAGGCTTCATTCCCC	21
12	gma-miR166c-3p_MIMAT0020978_Glycine_max_miR166c-3p	TCGGACCAGGCTTCATTCCCC	21
12	gma-miR166d_MIMAT0020979_Glycine_max_miR166d	TCGGACCAGGCTTCATTCCCC	21
12	gma-miR166e_MIMAT0020980_Glycine_max_miR166e	TCGGACCAGGCTTCATTCCCC	21
12	gma-miR166f_MIMAT0020981_Glycine_max_miR166f	TCGGACCAGGCTTCATTCCCC	21
12	gma-miR166g_MIMAT0020982_Glycine_max_miR166g	TCGGACCAGGCTTCATTCCCC	21
12	gma-miR166i-3p_MIMAT0021646_Glycine_max_miR166i-3p	TCGGACCAGGCTTCATTCCCC	21
12	gma-miR166j-3p_MIMAT0021648_Glycine_max_miR166j-3p	TCGGACCAGGCTTCATTCCCC	21
12	gma-miR166n_MIMAT0024896_Glycine_max_miR166n	TCGGACCAGGCTTCATTCCCC	21
12	gma-miR166o_MIMAT0024897_Glycine_max_miR166o	TCGGACCAGGCTTCATTCCCC	21
12	hbr-miR166b_MIMAT0025285_Hevea_brasiliensis_miR166b	TCGGACCAGGCTTCATTCCCC	21
12	hpa-miR166a_MIMAT0025503_Helianthus_paradoxus_miR166a	TCGGACCAGGCTTCATTCCCC	21
12	hpe-miR166a_MIMAT0025504_Helianthus_petiolaris_miR166a	TCGGACCAGGCTTCATTCCCC	21
12	hvu-miR166a_MIMAT0018213_Hordeum_vulgare_miR166a	TCGGACCAGGCTTCATTCCCC	21
12	hvu-miR166b_MIMAT0018500_Hordeum_vulgare_miR166b	TCGGACCAGGCTTCATTCCCC	21
12	hvu-miR166c_MIMAT0020737_Hordeum_vulgare_miR166c	TCGGACCAGGCTTCATTCCCC	21
12	lja-miR166-3p_MIMAT0043967_Lotus_japonicus_miR166-3p	TCGGACCAGGCTTCATTCCCC	21
12	lus-miR166a_MIMAT0027168_Linum_usitatissimum_miR166a	TCGGACCAGGCTTCATTCCCC	21
12	lus-miR166b_MIMAT0027172_Linum_usitatissimum_miR166b	TCGGACCAGGCTTCATTCCCC	21
12	lus-miR166c_MIMAT0027192_Linum_usitatissimum_miR166c	TCGGACCAGGCTTCATTCCCC	21
12	lus-miR166d_MIMAT0027204_Linum_usitatissimum_miR166d	TCGGACCAGGCTTCATTCCCC	21
12	lus-miR166e_MIMAT0027217_Linum_usitatissimum_miR166e	TCGGACCAGGCTTCATTCCCC	21
12	lus-miR166f_MIMAT0027221_Linum_usitatissimum_miR166f	TCGGACCAGGCTTCATTCCCC	21
12	lus-miR166g_MIMAT0027223_Linum_usitatissimum_miR166g	TCGGACCAGGCTTCATTCCCC	21
12	lus-miR166h_MIMAT0027231_Linum_usitatissimum_miR166h	TCGGACCAGGCTTCATTCCCC	21
12	lus-miR166i_MIMAT0027236_Linum_usitatissimum_miR166i	TCGGACCAGGCTTCATTCCCC	21
12	lus-miR166j_MIMAT0031855_Linum_usitatissimum_miR166j	TCGGACCAGGCTTCATTCCCC	21
12	lus-miR166k_MIMAT0031856_Linum_usitatissimum_miR166k	TCGGACCAGGCTTCATTCCCC	21
12	mdm-miR166a_MIMAT0025913_Malus_domestica_miR166a	TCGGACCAGGCTTCATTCCCC	21
12	mdm-miR166b_MIMAT0025914_Malus_domestica_miR166b	TCGGACCAGGCTTCATTCCCC	21
12	mdm-miR166c_MIMAT0025915_Malus_domestica_miR166c	TCGGACCAGGCTTCATTCCCC	21
12	mdm-miR166d_MIMAT0025916_Malus_domestica_miR166d	TCGGACCAGGCTTCATTCCCC	21
12	mdm-miR166e_MIMAT0025917_Malus_domestica_miR166e	TCGGACCAGGCTTCATTCCCC	21
12	mdm-miR166f_MIMAT0025918_Malus_domestica_miR166f	TCGGACCAGGCTTCATTCCCC	21
12	mdm-miR166g_MIMAT0025919_Malus_domestica_miR166g	TCGGACCAGGCTTCATTCCCC	21
12	mdm-miR166h_MIMAT0025920_Malus_domestica_miR166h	TCGGACCAGGCTTCATTCCCC	21
12	mdm-miR166i_MIMAT0025921_Malus_domestica_miR166i	TCGGACCAGGCTTCATTCCCC	21
12	mdm-miR166j_MIMAT0043545_Malus_domestica_miR166j	TCGGACCAGGCTTCATTCCCC	21
12	mes-miR166a_MIMAT0029192_Manihot_esculenta_miR166a	TCGGACCAGGCTTCATTCCCC	21
12	mes-miR166b_MIMAT0029193_Manihot_esculenta_miR166b	TCGGACCAGGCTTCATTCCCC	21
12	mes-miR166c_MIMAT0029194_Manihot_esculenta_miR166c	TCGGACCAGGCTTCATTCCCC	21
12	mes-miR166d_MIMAT0029195_Manihot_esculenta_miR166d	TCGGACCAGGCTTCATTCCCC	21
12	mes-miR166e_MIMAT0029196_Manihot_esculenta_miR166e	TCGGACCAGGCTTCATTCCCC	21
12	mes-miR166f_MIMAT0029197_Manihot_esculenta_miR166f	TCGGACCAGGCTTCATTCCCC	21
12	mes-miR166g_MIMAT0029198_Manihot_esculenta_miR166g	TCGGACCAGGCTTCATTCCCC	21
12	mes-miR166h_MIMAT0029199_Manihot_esculenta_miR166h	TCGGACCAGGCTTCATTCCCC	21
12	mtr-miR166a_MIMAT0001642_Medicago_truncatula_miR166a	TCGGACCAGGCTTCATTCCCC	21
12	mtr-miR166b_MIMAT0011061_Medicago_truncatula_miR166b	TCGGACCAGGCTTCATTCCCC	21
12	mtr-miR166c_MIMAT0011067_Medicago_truncatula_miR166c	TCGGACCAGGCTTCATTCCCC	21
12	mtr-miR166e-3p_MIMAT0011080_Medicago_truncatula_miR166e-3p	TCGGACCAGGCTTCATTCCCC	21
12	mtr-miR166f_MIMAT0011100_Medicago_truncatula_miR166f	TCGGACCAGGCTTCATTCCCC	21
12	mtr-miR166g-3p_MIMAT0011104_Medicago_truncatula_miR166g-3p	TCGGACCAGGCTTCATTCCCC	21
12	nta-miR166a_MIMAT0024649_Nicotiana_tabacum_miR166a	TCGGACCAGGCTTCATTCCCC	21
12	nta-miR166b_MIMAT0024650_Nicotiana_tabacum_miR166b	TCGGACCAGGCTTCATTCCCC	21
12	nta-miR166c_MIMAT0024651_Nicotiana_tabacum_miR166c	TCGGACCAGGCTTCATTCCCC	21
12	nta-miR166d_MIMAT0024652_Nicotiana_tabacum_miR166d	TCGGACCAGGCTTCATTCCCC	21
12	nta-miR166e_MIMAT0024653_Nicotiana_tabacum_miR166e	TCGGACCAGGCTTCATTCCCC	21
12	nta-miR166f_MIMAT0024654_Nicotiana_tabacum_miR166f	TCGGACCAGGCTTCATTCCCC	21
12	nta-miR166g_MIMAT0024655_Nicotiana_tabacum_miR166g	TCGGACCAGGCTTCATTCCCC	21
12	nta-miR166h_MIMAT0024656_Nicotiana_tabacum_miR166h	TCGGACCAGGCTTCATTCCCC	21
12	oan-miR-1344_MIMAT0006906_Ornithorhynchus_anatinus_miR-1344	GCTGGGAAATGTAGTGTT	18
12	oan-miR-1380-5p_MIMAT0007116_Ornithorhynchus_anatinus_miR-1380-5p	ATCCCGTCTGTCTCCACC	18
12	osa-miR166a-3p_MIMAT0000635_Oryza_sativa_miR166a-3p	TCGGACCAGGCTTCATTCCCC	21
12	osa-miR166b-3p_MIMAT0000636_Oryza_sativa_miR166b-3p	TCGGACCAGGCTTCATTCCCC	21
12	osa-miR166c-3p_MIMAT0000637_Oryza_sativa_miR166c-3p	TCGGACCAGGCTTCATTCCCC	21
12	osa-miR166d-3p_MIMAT0000638_Oryza_sativa_miR166d-3p	TCGGACCAGGCTTCATTCCCC	21
12	osa-miR166f_MIMAT0000640_Oryza_sativa_miR166f	TCGGACCAGGCTTCATTCCCC	21
12	osa-miR166g-3p_MIMAT0001072_Oryza_sativa_miR166g-3p	TCGGACCAGGCTTCATTCCCC	21
12	osa-miR166h-3p_MIMAT0001073_Oryza_sativa_miR166h-3p	TCGGACCAGGCTTCATTCCCC	21
12	osa-miR166j-3p_MIMAT0001088_Oryza_sativa_miR166j-3p	TCGGACCAGGCTTCATTCCCC	21
12	osa-miR166k-3p_MIMAT0001037_Oryza_sativa_miR166k-3p	TCGGACCAGGCTTCATTCCCC	21
12	osa-miR166l-3p_MIMAT0001038_Oryza_sativa_miR166l-3p	TCGGACCAGGCTTCATTCCCC	21
12	osa-miR166m_MIMAT0001087_Oryza_sativa_miR166m	TCGGACCAGGCTTCATTCCCC	21
12	pab-miR166a_MIMAT0018148_Picea_abies_miR166a	TCGGACCAGGCTTCATTCCCC	21
12	pab-miR166b_MIMAT0018149_Picea_abies_miR166b	TCGGACCAGGCTTCATTCCCC	21
12	pab-miR166f_MIMAT0044702_Picea_abies_miR166f	TCGGACCAGGCTTCATTCCCC	21
12	pab-miR166g_MIMAT0044703_Picea_abies_miR166g	TCGGACCAGGCTTCATTCCCC	21
12	pab-miR166h_MIMAT0044704_Picea_abies_miR166h	TCGGACCAGGCTTCATTCCCC	21
12	pab-miR166i_MIMAT0044705_Picea_abies_miR166i	TCGGACCAGGCTTCATTCCCC	21
12	ppe-miR166a_MIMAT0031445_Prunus_persica_miR166a	TCGGACCAGGCTTCATTCCCC	21
12	ppe-miR166b_MIMAT0031446_Prunus_persica_miR166b	TCGGACCAGGCTTCATTCCCC	21
12	ppe-miR166c_MIMAT0031447_Prunus_persica_miR166c	TCGGACCAGGCTTCATTCCCC	21
12	ppe-miR166d_MIMAT0031448_Prunus_persica_miR166d	TCGGACCAGGCTTCATTCCCC	21
12	ppe-miR166e_MIMAT0031449_Prunus_persica_miR166e	TCGGACCAGGCTTCATTCCCC	21
12	ppt-miR166a_MIMAT0004352_Physcomitrella_patens_miR166a	TCGGACCAGGCTTCATTCCCC	21
12	ppt-miR166b_MIMAT0004351_Physcomitrella_patens_miR166b	TCGGACCAGGCTTCATTCCCC	21
12	ppt-miR166c_MIMAT0005039_Physcomitrella_patens_miR166c	TCGGACCAGGCTTCATTCCCC	21
12	ppt-miR166d_MIMAT0005040_Physcomitrella_patens_miR166d	TCGGACCAGGCTTCATTCCCC	21
12	ppt-miR166e_MIMAT0005041_Physcomitrella_patens_miR166e	TCGGACCAGGCTTCATTCCCC	21
12	ppt-miR166f_MIMAT0005042_Physcomitrella_patens_miR166f	TCGGACCAGGCTTCATTCCCC	21
12	ppt-miR166g_MIMAT0005043_Physcomitrella_patens_miR166g	TCGGACCAGGCTTCATTCCCC	21
12	ppt-miR166h_MIMAT0005044_Physcomitrella_patens_miR166h	TCGGACCAGGCTTCATTCCCC	21
12	ppt-miR166i_MIMAT0005045_Physcomitrella_patens_miR166i	TCGGACCAGGCTTCATTCCCC	21
12	pta-miR166a_MIMAT0004993_Pinus_taeda_miR166a	TCGGACCAGGCTTCATTCCCC	21
12	pta-miR166b_MIMAT0004994_Pinus_taeda_miR166b	TCGGACCAGGCTTCATTCCCC	21
12	ptc-miR166a_MIMAT0001924_Populus_trichocarpa_miR166a	TCGGACCAGGCTTCATTCCCC	21
12	ptc-miR166b_MIMAT0001925_Populus_trichocarpa_miR166b	TCGGACCAGGCTTCATTCCCC	21
12	ptc-miR166c_MIMAT0001926_Populus_trichocarpa_miR166c	TCGGACCAGGCTTCATTCCCC	21
12	ptc-miR166d_MIMAT0001927_Populus_trichocarpa_miR166d	TCGGACCAGGCTTCATTCCCC	21
12	ptc-miR166e_MIMAT0001928_Populus_trichocarpa_miR166e	TCGGACCAGGCTTCATTCCCC	21
12	ptc-miR166f_MIMAT0001929_Populus_trichocarpa_miR166f	TCGGACCAGGCTTCATTCCCC	21
12	ptc-miR166g_MIMAT0001930_Populus_trichocarpa_miR166g	TCGGACCAGGCTTCATTCCCC	21
12	ptc-miR166h_MIMAT0001931_Populus_trichocarpa_miR166h	TCGGACCAGGCTTCATTCCCC	21
12	ptc-miR166i_MIMAT0001932_Populus_trichocarpa_miR166i	TCGGACCAGGCTTCATTCCCC	21
12	ptc-miR166j_MIMAT0001933_Populus_trichocarpa_miR166j	TCGGACCAGGCTTCATTCCCC	21
12	ptc-miR166k_MIMAT0001934_Populus_trichocarpa_miR166k	TCGGACCAGGCTTCATTCCCC	21
12	ptc-miR166l_MIMAT0001935_Populus_trichocarpa_miR166l	TCGGACCAGGCTTCATTCCCC	21
12	ptc-miR166m_MIMAT0001936_Populus_trichocarpa_miR166m	TCGGACCAGGCTTCATTCCCC	21
12	ptc-miR166n_MIMAT0001937_Populus_trichocarpa_miR166n	TCGGACCAGGCTTCATTCCCC	21
12	ptc-miR166o_MIMAT0001938_Populus_trichocarpa_miR166o	TCGGACCAGGCTTCATTCCCC	21
12	ptc-miR166q_MIMAT0001940_Populus_trichocarpa_miR166q	TCGGACCAGGCTTCATTCCCC	21
12	pvu-miR166a_MIMAT0011175_Phaseolus_vulgaris_miR166a	TCGGACCAGGCTTCATTCCCC	21
12	rco-miR166a_MIMAT0014160_Ricinus_communis_miR166a	TCGGACCAGGCTTCATTCCCC	21
12	rco-miR166b_MIMAT0014161_Ricinus_communis_miR166b	TCGGACCAGGCTTCATTCCCC	21
12	rco-miR166c_MIMAT0014162_Ricinus_communis_miR166c	TCGGACCAGGCTTCATTCCCC	21
12	rco-miR166d_MIMAT0014163_Ricinus_communis_miR166d	TCGGACCAGGCTTCATTCCCC	21
12	rco-miR166e_MIMAT0014164_Ricinus_communis_miR166e	TCGGACCAGGCTTCATTCCCC	21
12	sbi-miR166e_MIMAT0001446_Sorghum_bicolor_miR166e	TCGGACCAGGCTTCATTCCCC	21
12	sbi-miR166f_MIMAT0001465_Sorghum_bicolor_miR166f	TCGGACCAGGCTTCATTCCCC	21
12	sbi-miR166g_MIMAT0001755_Sorghum_bicolor_miR166g	TCGGACCAGGCTTCATTCCCC	21
12	sly-miR166a_MIMAT0007915_Solanum_lycopersicum_miR166a	TCGGACCAGGCTTCATTCCCC	21
12	sly-miR166b_MIMAT0007916_Solanum_lycopersicum_miR166b	TCGGACCAGGCTTCATTCCCC	21
12	sly-miR166c-3p_MIMAT0035444_Solanum_lycopersicum_miR166c-3p	TCGGACCAGGCTTCATTCCCC	21
12	smo-miR166a_MIMAT0005220_Selaginella_moellendorffii_miR166a	TCGGACCAGGCTTCATTCCCC	21
12	smo-miR166b_MIMAT0005221_Selaginella_moellendorffii_miR166b	TCGGACCAGGCTTCATTCCCC	21
12	smo-miR166c_MIMAT0005222_Selaginella_moellendorffii_miR166c	TCGGACCAGGCTTCATTCCCC	21
12	ssl-miR166a_MIMAT0022509_Salvia_sclarea_miR166a	TCGGACCAGGCTTCATTCCCC	21
12	ssl-miR166b_MIMAT0022510_Salvia_sclarea_miR166b	TCGGACCAGGCTTCATTCCCC	21
12	ssp-miR166_MIMAT0030451_Saccharum_sp._miR166	TCGGACCAGGCTTCATTCCCC	21
12	stu-miR166a-3p_MIMAT0031250_Solanum_tuberosum_miR166a-3p	TCGGACCAGGCTTCATTCCCC	21
12	stu-miR166b_MIMAT0031251_Solanum_tuberosum_miR166b	TCGGACCAGGCTTCATTCCCC	21
12	stu-miR166c-3p_MIMAT0031253_Solanum_tuberosum_miR166c-3p	TCGGACCAGGCTTCATTCCCC	21
12	stu-miR166d-3p_MIMAT0031255_Solanum_tuberosum_miR166d-3p	TCGGACCAGGCTTCATTCCCC	21
12	tca-miR-279a-5p_MIMAT0019125_Tribolium_castaneum_miR-279a-5p	TTCGGGTCTAGTGGCGCA	18
12	tcc-miR166a_MIMAT0020383_Theobroma_cacao_miR166a	TCGGACCAGGCTTCATTCCCC	21
12	tcc-miR166c_MIMAT0020385_Theobroma_cacao_miR166c	TCGGACCAGGCTTCATTCCCC	21
12	tcc-miR166d_MIMAT0020386_Theobroma_cacao_miR166d	TCGGACCAGGCTTCATTCCCC	21
12	vca-miR166a-3p_MIMAT0040994_Vriesea_carinata_miR166a-3p	TCGGACCAGGCTTCATTCCCC	21
12	vca-miR166b-3p_MIMAT0040996_Vriesea_carinata_miR166b-3p	TCGGACCAGGCTTCATTCCCC	21
12	vca-miR166c-3p_MIMAT0040998_Vriesea_carinata_miR166c-3p	TCGGACCAGGCTTCATTCCCC	21
12	vvi-miR166c_MIMAT0005664_Vitis_vinifera_miR166c	TCGGACCAGGCTTCATTCCCC	21
12	vvi-miR166d_MIMAT0005665_Vitis_vinifera_miR166d	TCGGACCAGGCTTCATTCCCC	21
12	vvi-miR166e_MIMAT0005666_Vitis_vinifera_miR166e	TCGGACCAGGCTTCATTCCCC	21
12	vvi-miR166f_MIMAT0005667_Vitis_vinifera_miR166f	TCGGACCAGGCTTCATTCCCC	21
12	vvi-miR166g_MIMAT0005668_Vitis_vinifera_miR166g	TCGGACCAGGCTTCATTCCCC	21
12	vvi-miR166h_MIMAT0005669_Vitis_vinifera_miR166h	TCGGACCAGGCTTCATTCCCC	21
12	zma-miR166a-3p_MIMAT0001375_Zea_mays_miR166a-3p	TCGGACCAGGCTTCATTCCCC	21
12	zma-miR166j-3p_MIMAT0001720_Zea_mays_miR166j-3p	TCGGACCAGGCTTCATTCCCC	21
12	zma-miR166k-3p_MIMAT0001719_Zea_mays_miR166k-3p	TCGGACCAGGCTTCATTCCCC	21
12	zma-miR166l-3p_MIMAT0001743_Zea_mays_miR166l-3p	TCGGACCAGGCTTCATTCCCC	21
12	zma-miR166m-3p_MIMAT0001744_Zea_mays_miR166m-3p	TCGGACCAGGCTTCATTCCCC	21
12	zma-miR166n-3p_MIMAT0013986_Zea_mays_miR166n-3p	TCGGACCAGGCTTCATTCCCC	21
11	ebv-miR-BART2-3p_MIMAT0004744_Epstein_Barr_miR-BART2-3p	GGAGCGATCTGGAGCAAA	18
11	gmo-miR-29d-5p_MIMAT0044149_Gadus_morhua_miR-29d-5p	CCGGTTTCAGGTGCTGTT	18
11	hsa-miR-6865-5p_MIMAT0027630_Homo_sapiens_miR-6865-5p	GGTAGCGGAGGAGGGACT	18
11	mmu-miR-5106_MIMAT0020613_Mus_musculus_miR-5106	GGGTCTGTAGCTCAGGTGG	19
11	peu-miR2916_MIMAT0012884_Populus_euphratica_miR2916	TGGGGGCTCGAAGACGATCA	20
10	bbe-miR-4057-3p_MIMAT0031677_Branchiostoma_belcheri_miR-4057-3p	TGCTACTACCACCAAGATC	19
10	bbe-miR-4057-3p_MIMAT0031677_Branchiostoma_belcheri_miR-4057-3p	TTGCTACTACCACCAAGATCT	21
10	bbe-miR-4057-3p_MIMAT0031677_Branchiostoma_belcheri_miR-4057-3p	TTTGCTACTACCACCAAGA	19
10	bfl-miR-4057_MIMAT0020465_Branchiostoma_floridae_miR-4057	TGCTACTACCACCAAGATC	19
10	bfl-miR-4057_MIMAT0020465_Branchiostoma_floridae_miR-4057	TTGCTACTACCACCAAGATCT	21
10	bfl-miR-4057_MIMAT0020465_Branchiostoma_floridae_miR-4057	TTTGCTACTACCACCAAGA	19
10	cin-miR-4057-3p_MIMAT0016604_Ciona_intestinalis_miR-4057-3p	TGCTACTACCACCAAGATC	19
10	cin-miR-4057-3p_MIMAT0016604_Ciona_intestinalis_miR-4057-3p	TTTGCTACTACCACCAAGA	19
10	hcmv-miR-US29-5p_MIMAT0028167_Human_cytomegalovirus_miR-US29-5p	TGTGCTCGGACCCTGTCG	18
9	hbv-miR-B7-5p_MIMAT0031766_Herpes_B_miR-B7-5p	GTTCCCCGGGTTCGCTTC	18
9	peu-miR2916_MIMAT0012884_Populus_euphratica_miR2916	GGGGGCTCGAAGACGATCAG	20
9	ptc-miR6478_MIMAT0025220_Populus_trichocarpa_miR6478	CCGACCTTAGCTCAGTTGGT	20
8	mmu-miR-5108_MIMAT0020616_Mus_musculus_miR-5108	GTAGAGCACTGGATGGGC	18
8	peu-miR2916_MIMAT0012884_Populus_euphratica_miR2916	GGGCTCGAAGACGATCAGAT	20
8	pla-miR11610_MIMAT0045463_Paeonia_lactiflora_miR11610	GACATGGTAGGGGTCACA	18
7	cel-miR-2210-3p_MIMAT0011436_Caenorhabditis_elegans_miR-2210-3p	AAAGTCCGTTGCTCTACC	18
7	dev-miR-D18-3p_MIMAT0028193_Duck_enteritis_miR-D18-3p	ATCCCCTCCGCCGGCACCA	19
7	fve-miR11294_MIMAT0044577_Fragaria_vesca_miR11294	AACTGGACCATTACTGAC	18
7	mmu-miR-5119_MIMAT0020627_Mus_musculus_miR-5119	CATCTCATCCTGGGGCTG	18
7	pal-miR-9993a-3p_MIMAT0040174_Pteropus_alecto_miR-9993a-3p	ATCTCGGTGGGACCTCCA	18
7	pal-miR-9995-3p_MIMAT0040188_Pteropus_alecto_miR-9995-3p	ATCTCGGTGGGACCTCCA	18
6	ahy-miR159_MIMAT0016321_Arachis_hypogaea_miR159	TTTGGATTGAAGGGAGCTCT	20
6	aly-miR159a-3p_MIMAT0017424_Arabidopsis_lyrata_miR159a-3p	TTTGGATTGAAGGGAGCTCT	20
6	aly-miR159b-3p_MIMAT0017426_Arabidopsis_lyrata_miR159b-3p	TTTGGATTGAAGGGAGCTCT	20
6	aly-miR159c-3p_MIMAT0017428_Arabidopsis_lyrata_miR159c-3p	TTTGGATTGAAGGGAGCTCT	20
6	aof-miR159_MIMAT0049768_Asparagus_officinalis_miR159	TTTGGATTGAAGGGAGCTCT	20
6	ath-miR159a_MIMAT0000177_Arabidopsis_thaliana_miR159a	TTTGGATTGAAGGGAGCTCT	20
6	ath-miR159b-3p_MIMAT0000207_Arabidopsis_thaliana_miR159b-3p	TTTGGATTGAAGGGAGCTCT	20
6	ath-miR159c_MIMAT0001015_Arabidopsis_thaliana_miR159c	TTTGGATTGAAGGGAGCTCT	20
6	atr-miR159_MIMAT0033911_Amborella_trichopoda_miR159	TTTGGATTGAAGGGAGCTCT	20
6	bdi-miR159b-3p.1_MIMAT0030086_Brachypodium_distachyon_miR159b-3p.1	TTTGGATTGAAGGGAGCTCT	20
6	bna-miR159_MIMAT0005635_Brassica_napus_miR159	TTTGGATTGAAGGGAGCTCT	20
6	bra-miR159a_MIMAT0010153_Brassica_rapa_miR159a	TTTGGATTGAAGGGAGCTCT	20
6	cas-miR159a_MIMAT0045289_Camelina_sativa_miR159a	TTTGGATTGAAGGGAGCTCT	20
6	cas-miR159b-3p_MIMAT0045288_Camelina_sativa_miR159b-3p	TTTGGATTGAAGGGAGCTCT	20
6	cas-miR159c-3p_MIMAT0045264_Camelina_sativa_miR159c-3p	TTTGGATTGAAGGGAGCTCT	20
6	cel-miR-2210-3p_MIMAT0011436_Caenorhabditis_elegans_miR-2210-3p	ACAGTCGAATGCTCTACC	18
6	cme-miR159a_MIMAT0026160_Cucumis_melo_miR159a	TTTGGATTGAAGGGAGCTCT	20
6	cpa-miR159a_MIMAT0031780_Carica_papaya_miR159a	TTTGGATTGAAGGGAGCTCT	20
6	cpo-miR-1193-3p_MIMAT0047402_Cavia_porcellus_miR-1193-3p	TGTAGGCAATCCGTTTCA	18
6	csi-miR159a-3p_MIMAT0018450_Citrus_sinensis_miR159a-3p	TTTGGATTGAAGGGAGCTCT	20
6	ebv-miR-BART2-3p_MIMAT0004744_Epstein_Barr_miR-BART2-3p	AAGGAGCGATCTGGAGCAAA	20
6	far-miR159_MIMAT0018362_Festuca_arundinacea_miR159	TTTGGATTGAAGGGAGCTCT	20
6	fve-miR159a-3p_MIMAT0044488_Fragaria_vesca_miR159a-3p	TTTGGATTGAAGGGAGCTCT	20
6	gga-miR-12277-3p_MIMAT0050049_Gallus_gallus_miR-12277-3p	GGGAGCCAGCACCGTTGC	18
6	gga-miR-1740-3p_MIMAT0007644_Gallus_gallus_miR-1740-3p	CATCGAATTAAACCACAT	18
6	gga-miR-2184a-3p_MIMAT0049949_Gallus_gallus_miR-2184a-3p	CAAGAGAGCTCCTACTGC	18
6	gga-miR-2184b-5p_MIMAT0049946_Gallus_gallus_miR-2184b-5p	GCAGTAGGAGCTCTCTTG	18
6	gma-miR159a-3p_MIMAT0001675_Glycine_max_miR159a-3p	TTTGGATTGAAGGGAGCTCT	20
6	gma-miR159e-3p_MIMAT0021641_Glycine_max_miR159e-3p	TTTGGATTGAAGGGAGCTCT	20
6	hbr-miR159a_MIMAT0025283_Hevea_brasiliensis_miR159a	TTTGGATTGAAGGGAGCTCT	20
6	hsa-miR-4671-5p_MIMAT0019752_Homo_sapiens_miR-4671-5p	GAAGACGGTGCGCTAACC	18
6	hsa-miR-4740-3p_MIMAT0019870_Homo_sapiens_miR-4740-3p	CTGAGAGGATCTGTCCCT	18
6	htu-miR159a_MIMAT0025497_Helianthus_tuberosus_miR159a	TTTGGATTGAAGGGAGCTCT	20
6	hvu-miR159a_MIMAT0018210_Hordeum_vulgare_miR159a	TTTGGATTGAAGGGAGCTCT	20
6	hvu-miR159b_MIMAT0018209_Hordeum_vulgare_miR159b	TTTGGATTGAAGGGAGCTCT	20
6	lus-miR159b_MIMAT0027233_Linum_usitatissimum_miR159b	TTTGGATTGAAGGGAGCTCT	20
6	lus-miR159c_MIMAT0027235_Linum_usitatissimum_miR159c	TTTGGATTGAAGGGAGCTCT	20
6	mdm-miR159d_MIMAT0043539_Malus_domestica_miR159d	TTTGGATTGAAGGGAGCTCT	20
6	mdm-miR159e_MIMAT0043540_Malus_domestica_miR159e	TTTGGATTGAAGGGAGCTCT	20
6	mdm-miR159f_MIMAT0043541_Malus_domestica_miR159f	TTTGGATTGAAGGGAGCTCT	20
6	mdo-miR-7307-5p_MIMAT0028610_Monodelphis_domestica_miR-7307-5p	AGTTCGGATTGTCCTCTG	18
6	mes-miR159a-3p_MIMAT0024410_Manihot_esculenta_miR159a-3p	TTTGGATTGAAGGGAGCTCT	20
6	mes-miR159b_MIMAT0029176_Manihot_esculenta_miR159b	TTTGGATTGAAGGGAGCTCT	20
6	mmu-miR-5119_MIMAT0020627_Mus_musculus_miR-5119	ATCACATCCTGGGGCTGT	18
6	mmu-miR-760-5p_MIMAT0017245_Mus_musculus_miR-760-5p	CCGCTCAGGCCACCAGACC	19
6	mmu-miR-7683-5p_MIMAT0029886_Mus_musculus_miR-7683-5p	CCGTGTATCGTCTGACCT	18
6	mmu-miR-8117_MIMAT0031423_Mus_musculus_miR-8117	CTCGTGTGGAACAAAAGGGT	20
6	mtr-miR159a_MIMAT0011166_Medicago_truncatula_miR159a	TTTGGATTGAAGGGAGCTCT	20
6	nta-miR159_MIMAT0024639_Nicotiana_tabacum_miR159	TTTGGATTGAAGGGAGCTCT	20
6	oni-miR-10629_MIMAT0043116_Oreochromis_niloticus_miR-10629	GCACCCGCCGTGTGACTC	18
6	oni-miR-10629_MIMAT0043116_Oreochromis_niloticus_miR-10629	TAGCACCCGCCGTGTGTC	18
6	osa-miR159a.1_MIMAT0001022_Oryza_sativa_miR159a.1	TTTGGATTGAAGGGAGCTCT	20
6	osa-miR159b_MIMAT0001023_Oryza_sativa_miR159b	TTTGGATTGAAGGGAGCTCT	20
6	osa-miR5077_MIMAT0020574_Oryza_sativa_miR5077	TTCACGTCGGGTTCACCA	18
6	pab-miR159d_MIMAT0044688_Picea_abies_miR159d	TTTGGATTGAAGGGAGCTCT	20
6	pal-miR-9993a-3p_MIMAT0040174_Pteropus_alecto_miR-9993a-3p	ATCTCGGTAGAACCTCCA	18
6	pal-miR-9995-3p_MIMAT0040188_Pteropus_alecto_miR-9995-3p	ATCTCGGTAGAACCTCCA	18
6	peu-miR2916_MIMAT0012884_Populus_euphratica_miR2916	GGGGCTCGAAGACGATCAGAT	21
6	ppe-miR159_MIMAT0031437_Prunus_persica_miR159	TTTGGATTGAAGGGAGCTCT	20
6	ptc-miR159a_MIMAT0001901_Populus_trichocarpa_miR159a	TTTGGATTGAAGGGAGCTCT	20
6	ptc-miR159b_MIMAT0001902_Populus_trichocarpa_miR159b	TTTGGATTGAAGGGAGCTCT	20
6	pvu-miR159a.1_MIMAT0015301_Phaseolus_vulgaris_miR159a.1	TTTGGATTGAAGGGAGCTCT	20
6	rco-miR159_MIMAT0014152_Ricinus_communis_miR159	TTTGGATTGAAGGGAGCTCT	20
6	rno-miR-760-5p_MIMAT0005336_Rattus_norvegicus_miR-760-5p	CCGCTCAGGCCACCAGACC	19
6	sbi-miR159a_MIMAT0001468_Sorghum_bicolor_miR159a	TTTGGATTGAAGGGAGCTCT	20
6	sja-miR-3488_MIMAT0016297_Schistosoma_japonicum_miR-3488	GCACCGGTAGCTCAGTTGG	19
6	sly-miR10530_MIMAT0042013_Solanum_lycopersicum_miR10530	GTTCCTTCAGCATCGTTC	18
6	sly-miR159_MIMAT0009141_Solanum_lycopersicum_miR159	TTTGGATTGAAGGGAGCTCT	20
6	sof-miR159a_MIMAT0001658_Saccharum_officinarum_miR159a	TTTGGATTGAAGGGAGCTCT	20
6	sof-miR159b_MIMAT0001659_Saccharum_officinarum_miR159b	TTTGGATTGAAGGGAGCTCT	20
6	sof-miR159d_MIMAT0001660_Saccharum_officinarum_miR159d	TTTGGATTGAAGGGAGCTCT	20
6	sof-miR159e_MIMAT0001661_Saccharum_officinarum_miR159e	TTTGGATTGAAGGGAGCTCT	20
6	ssp-miR159a_MIMAT0020292_Saccharum_sp._miR159a	TTTGGATTGAAGGGAGCTCT	20
6	tae-miR159a_MIMAT0005343_Triticum_aestivum_miR159a	TTTGGATTGAAGGGAGCTCT	20
6	tae-miR159b_MIMAT0005344_Triticum_aestivum_miR159b	TTTGGATTGAAGGGAGCTCT	20
6	tcf-miR-10298a_MIMAT0041429_Triops_cancriformis_miR-10298a	TTTGAGAGGAGTTGACCC	18
6	vca-miR159-3p_MIMAT0040991_Vriesea_carinata_miR159-3p	TTTGGATTGAAGGGAGCTCT	20
6	vvi-miR159c_MIMAT0005650_Vitis_vinifera_miR159c	TTTGGATTGAAGGGAGCTCT	20
6	zma-miR159a-3p_MIMAT0001711_Zea_mays_miR159a-3p	TTTGGATTGAAGGGAGCTCT	20
6	zma-miR159b-3p_MIMAT0001712_Zea_mays_miR159b-3p	TTTGGATTGAAGGGAGCTCT	20
6	zma-miR159f-3p_MIMAT0013975_Zea_mays_miR159f-3p	TTTGGATTGAAGGGAGCTCT	20
6	zma-miR159j-3p_MIMAT0013979_Zea_mays_miR159j-3p	TTTGGATTGAAGGGAGCTCT	20
6	zma-miR159k-3p_MIMAT0013980_Zea_mays_miR159k-3p	TTTGGATTGAAGGGAGCTCT	20
5	bdi-miR7723b-3p_MIMAT0030255_Brachypodium_distachyon_miR7723b-3p	GAAGGTCGTAGGTTCAAA	18
5	bta-miR-2898_MIMAT0013856_Bos_taurus_miR-2898	TGGTGGAGATGCAGGGGA	18
5	cbn-miR-47_MIMAT0029744_Caenorhabditis_brenneri_miR-47	TGCCATGGAAGCGCTCTC	18
5	cbr-miR-47_MIMAT0000472_Caenorhabditis_briggsae_miR-47	TGCCATGGAAGCGCTCTC	18
5	cel-miR-47-3p_MIMAT0000018_Caenorhabditis_elegans_miR-47-3p	TGCCATGGAAGCGCTCTC	18
5	cfa-miR-8798_MIMAT0034288_Canis_familiaris_miR-8798	GGTCGATGTGAGGCTCCG	18
5	crm-miR-47_MIMAT0011542_Caenorhabditis_remanei_miR-47	TGCCATGGAAGCGCTCTC	18
5	ebv-miR-BART2-3p_MIMAT0004744_Epstein_Barr_miR-BART2-3p	AGGAGCGATCTGGAGCAA	18
5	mmu-miR-5106_MIMAT0020613_Mus_musculus_miR-5106	GGGTCTGTAGCTCAGCTG	18
5	mmu-miR-5119_MIMAT0020627_Mus_musculus_miR-5119	ATCGCATCCTGGGGCTGT	18
5	mmu-miR-5119_MIMAT0020627_Mus_musculus_miR-5119	ATCTCATCCTGGGGCTGT	18
5	peu-miR2916_MIMAT0012884_Populus_euphratica_miR2916	GGGCTCGAAGACGATCAG	18
5	peu-miR2916_MIMAT0012884_Populus_euphratica_miR2916	TGGGGGCTCGAAGACGAT	18
5	ppc-miR-8330-5p_MIMAT0033204_Pristionchus_pacificus_miR-8330-5p	AACGGTAGAACGGTGGAC	18
5	ppy-miR-1292_MIMAT0016214_Pongo_pygmaeus_miR-1292	GGGAGCGGGTTCTGCCAG	18
5	ptc-miR6478_MIMAT0025220_Populus_trichocarpa_miR6478	CCGACCTTAGCTCAGTTGG	19
4	ahy-miR156b-5p_MIMAT0016318_Arachis_hypogaea_miR156b-5p	TTGACAGAAGAGAGGGAGCAC	21
4	ahy-miR156c_MIMAT0016320_Arachis_hypogaea_miR156c	TTGACAGAAGAGAGGGAGCAC	21
4	aly-miR157a-5p_MIMAT0017413_Arabidopsis_lyrata_miR157a-5p	TTGACAGAAGAGAGGGAGCAC	21
4	aly-miR157b-5p_MIMAT0017415_Arabidopsis_lyrata_miR157b-5p	TTGACAGAAGAGAGGGAGCAC	21
4	aly-miR157c-5p_MIMAT0017417_Arabidopsis_lyrata_miR157c-5p	TTGACAGAAGAGAGGGAGCAC	21
4	aof-miR156b_MIMAT0049766_Asparagus_officinalis_miR156b	TTGACAGAAGAGAGGGAGCAC	21
4	ath-miR157a-5p_MIMAT0000172_Arabidopsis_thaliana_miR157a-5p	TTGACAGAAGAGAGGGAGCAC	21
4	ath-miR157b-5p_MIMAT0000173_Arabidopsis_thaliana_miR157b-5p	TTGACAGAAGAGAGGGAGCAC	21
4	ath-miR157c-5p_MIMAT0000174_Arabidopsis_thaliana_miR157c-5p	TTGACAGAAGAGAGGGAGCAC	21
4	atr-miR156a_MIMAT0033907_Amborella_trichopoda_miR156a	TTGACAGAAGAGAGGGAGCAC	21
4	atr-miR156c_MIMAT0033909_Amborella_trichopoda_miR156c	TTGACAGAAGAGAGGGAGCAC	21
4	bbe-miR-4057-3p_MIMAT0031677_Branchiostoma_belcheri_miR-4057-3p	TGCTACTACCACCAAGATCT	20
4	bbe-miR-4057-3p_MIMAT0031677_Branchiostoma_belcheri_miR-4057-3p	TTGCTACTACCACCAAGATC	20
4	bbe-miR-4057-3p_MIMAT0031677_Branchiostoma_belcheri_miR-4057-3p	TTTGCTACTACCACCAAGATC	21
4	bcy-miR156_MIMAT0020964_Bruguiera_cylindrica_miR156	TTGACAGAAGAGAGGGAGCAC	21
4	bfl-miR-4057_MIMAT0020465_Branchiostoma_floridae_miR-4057	TGCTACTACCACCAAGATCT	20
4	bfl-miR-4057_MIMAT0020465_Branchiostoma_floridae_miR-4057	TTGCTACTACCACCAAGATC	20
4	bfl-miR-4057_MIMAT0020465_Branchiostoma_floridae_miR-4057	TTTGCTACTACCACCAAGATC	21
4	bgy-miR156_MIMAT0020960_Bruguiera_gymnorhiza_miR156	TTGACAGAAGAGAGGGAGCAC	21
4	bna-miR156b_MIMAT0005636_Brassica_napus_miR156b	TTGACAGAAGAGAGGGAGCAC	21
4	bna-miR156c_MIMAT0005639_Brassica_napus_miR156c	TTGACAGAAGAGAGGGAGCAC	21
4	bna-miR156g_MIMAT0023616_Brassica_napus_miR156g	TTGACAGAAGAGAGGGAGCAC	21
4	bol-miR157a_MIMAT0010169_Brassica_oleracea_miR157a	TTGACAGAAGAGAGGGAGCAC	21
4	bra-miR157a_MIMAT0010152_Brassica_rapa_miR157a	TTGACAGAAGAGAGGGAGCAC	21
4	cca-miR156c_MIMAT0024512_Cynara_cardunculus_miR156c	TTGACAGAAGAGAGGGAGCAC	21
4	cin-miR-4057-3p_MIMAT0016604_Ciona_intestinalis_miR-4057-3p	TTGCTACTACCACCAAGATC	20
4	cin-miR-4057-3p_MIMAT0016604_Ciona_intestinalis_miR-4057-3p	TTTGCTACTACCACCAAGATC	21
4	cme-miR156b_MIMAT0026131_Cucumis_melo_miR156b	TTGACAGAAGAGAGGGAGCAC	21
4	cme-miR156j_MIMAT0026186_Cucumis_melo_miR156j	TTGACAGAAGAGAGGGAGCAC	21
4	cpa-miR156e_MIMAT0031778_Carica_papaya_miR156e	TTGACAGAAGAGAGGGAGCAC	21
4	cpa-miR156f_MIMAT0031779_Carica_papaya_miR156f	TTGACAGAAGAGAGGGAGCAC	21
4	dev-miR-D18-3p_MIMAT0028193_Duck_enteritis_miR-D18-3p	ATCCCCTCCGCCGGCACC	18
4	ebv-miR-BART2-3p_MIMAT0004744_Epstein_Barr_miR-BART2-3p	AAGGAGCGATCTGGAGCAA	19
4	far-miR156b_MIMAT0018374_Festuca_arundinacea_miR156b	TTGACAGAAGAGAGGGAGCAC	21
4	fve-miR156a_MIMAT0044477_Fragaria_vesca_miR156a	TTGACAGAAGAGAGGGAGCAC	21
4	fve-miR156b_MIMAT0044476_Fragaria_vesca_miR156b	TTGACAGAAGAGAGGGAGCAC	21
4	fve-miR156c_MIMAT0044478_Fragaria_vesca_miR156c	TTGACAGAAGAGAGGGAGCAC	21
4	fve-miR156e_MIMAT0044479_Fragaria_vesca_miR156e	TTGACAGAAGAGAGGGAGCAC	21
4	fve-miR156f_MIMAT0044481_Fragaria_vesca_miR156f	TTGACAGAAGAGAGGGAGCAC	21
4	fve-miR156g-5p_MIMAT0044482_Fragaria_vesca_miR156g-5p	TTGACAGAAGAGAGGGAGCAC	21
4	gga-miR-1582_MIMAT0007443_Gallus_gallus_miR-1582	AAAGAGAGCCAGAACACA	18
4	gga-miR-6547-5p_MIMAT0025597_Gallus_gallus_miR-6547-5p	GTGCGATGTGGGGACGGAG	19
4	gma-miR156c_MIMAT0001674_Glycine_max_miR156c	TTGACAGAAGAGAGGGAGCAC	21
4	gma-miR156d_MIMAT0001672_Glycine_max_miR156d	TTGACAGAAGAGAGGGAGCAC	21
4	gma-miR156f_MIMAT0018318_Glycine_max_miR156f	TTGACAGAAGAGAGGGAGCAC	21
4	gma-miR156i_MIMAT0020969_Glycine_max_miR156i	TTGACAGAAGAGAGGGAGCAC	21
4	gma-miR156j_MIMAT0021634_Glycine_max_miR156j	TTGACAGAAGAGAGGGAGCAC	21
4	gma-miR156k_MIMAT0021635_Glycine_max_miR156k	TTGACAGAAGAGAGGGAGCAC	21
4	gma-miR156l_MIMAT0021636_Glycine_max_miR156l	TTGACAGAAGAGAGGGAGCAC	21
4	gma-miR156m_MIMAT0021637_Glycine_max_miR156m	TTGACAGAAGAGAGGGAGCAC	21
4	gma-miR156n_MIMAT0021638_Glycine_max_miR156n	TTGACAGAAGAGAGGGAGCAC	21
4	gma-miR156o_MIMAT0021639_Glycine_max_miR156o	TTGACAGAAGAGAGGGAGCAC	21
4	gma-miR156p_MIMAT0023196_Glycine_max_miR156p	TTGACAGAAGAGAGGGAGCAC	21
4	gma-miR156t_MIMAT0023225_Glycine_max_miR156t	TTGACAGAAGAGAGGGAGCAC	21
4	gra-miR157a_MIMAT0005810_Gossypium_raimondii_miR157a	TTGACAGAAGAGAGGGAGCAC	21
4	gra-miR157b_MIMAT0005811_Gossypium_raimondii_miR157b	TTGACAGAAGAGAGGGAGCAC	21
4	han-miR156c_MIMAT0025496_Helianthus_annuus_miR156c	TTGACAGAAGAGAGGGAGCAC	21
4	hsa-miR-6748-5p_MIMAT0027396_Homo_sapiens_miR-6748-5p	GGTGGACAGGGCTGGATT	18
4	hsa-miR-6865-5p_MIMAT0027630_Homo_sapiens_miR-6865-5p	GTAGCGGAGGAGGGACTT	18
4	lus-miR156b_MIMAT0027161_Linum_usitatissimum_miR156b	TTGACAGAAGAGAGGGAGCAC	21
4	lus-miR156c_MIMAT0027179_Linum_usitatissimum_miR156c	TTGACAGAAGAGAGGGAGCAC	21
4	lus-miR156e_MIMAT0027184_Linum_usitatissimum_miR156e	TTGACAGAAGAGAGGGAGCAC	21
4	lus-miR156f_MIMAT0027186_Linum_usitatissimum_miR156f	TTGACAGAAGAGAGGGAGCAC	21
4	lus-miR156h_MIMAT0031854_Linum_usitatissimum_miR156h	TTGACAGAAGAGAGGGAGCAC	21
4	lus-miR156i_MIMAT0027178_Linum_usitatissimum_miR156i	TTGACAGAAGAGAGGGAGCAC	21
4	mdm-miR156ab_MIMAT0025894_Malus_domestica_miR156ab	TTGACAGAAGAGAGGGAGCAC	21
4	mdm-miR156ac_MIMAT0025895_Malus_domestica_miR156ac	TTGACAGAAGAGAGGGAGCAC	21
4	mdm-miR156t_MIMAT0025886_Malus_domestica_miR156t	TTGACAGAAGAGAGGGAGCAC	21
4	mdm-miR156u_MIMAT0025887_Malus_domestica_miR156u	TTGACAGAAGAGAGGGAGCAC	21
4	mdm-miR156v_MIMAT0025888_Malus_domestica_miR156v	TTGACAGAAGAGAGGGAGCAC	21
4	mdm-miR156w_MIMAT0025889_Malus_domestica_miR156w	TTGACAGAAGAGAGGGAGCAC	21
4	mdo-miR-7375c-4-5p_MIMAT0050427_Monodelphis_domestica_miR-7375c-4-5p	CGTTACCCCACCAACTAG	18
4	mdo-miR-7375d-5p_MIMAT0050432_Monodelphis_domestica_miR-7375d-5p	CGTTACCCCACCAACTAG	18
4	mes-miR156h_MIMAT0029172_Manihot_esculenta_miR156h	TTGACAGAAGAGAGGGAGCAC	21
4	mes-miR156i_MIMAT0029173_Manihot_esculenta_miR156i	TTGACAGAAGAGAGGGAGCAC	21
4	mes-miR156j_MIMAT0029174_Manihot_esculenta_miR156j	TTGACAGAAGAGAGGGAGCAC	21
4	mes-miR156k_MIMAT0029175_Manihot_esculenta_miR156k	TTGACAGAAGAGAGGGAGCAC	21
4	mmu-miR-5106_MIMAT0020613_Mus_musculus_miR-5106	GGGCTGTAGCTCAGATGG	18
4	mmu-miR-5110_MIMAT0020618_Mus_musculus_miR-5110	GGTAGAGGTTGGTGGAAC	18
4	mmu-miR-6240_MIMAT0024861_Mus_musculus_miR-6240	ATCTCGAAGGCCCTCGGC	18
4	mmu-miR-698-5p_MIMAT0022930_Mus_musculus_miR-698-5p	GGTGGGCGCGACAGGGAT	18
4	mmu-miR-760-5p_MIMAT0017245_Mus_musculus_miR-760-5p	CCGCTCAGGCCACCAGAC	18
4	mtr-miR156e_MIMAT0011081_Medicago_truncatula_miR156e	TTGACAGAAGAGAGGGAGCAC	21
4	mtr-miR156f_MIMAT0011091_Medicago_truncatula_miR156f	TTGACAGAAGAGAGGGAGCAC	21
4	mtr-miR156h-5p_MIMAT0011099_Medicago_truncatula_miR156h-5p	TTGACAGAAGAGAGGGAGCAC	21
4	oni-miR-10629_MIMAT0043116_Oreochromis_niloticus_miR-10629	TAGCACCCGCCGTGTGAC	18
4	pab-miR11461_MIMAT0044993_Picea_abies_miR11461	AAGAGGAGAGGTGAGAGC	18
4	peu-miR2916_MIMAT0012884_Populus_euphratica_miR2916	TGGGGGCTCGAAGACGATCAG	21
4	ppe-miR156g_MIMAT0031434_Prunus_persica_miR156g	TTGACAGAAGAGAGGGAGCAC	21
4	ppe-miR156h_MIMAT0031435_Prunus_persica_miR156h	TTGACAGAAGAGAGGGAGCAC	21
4	ppe-miR156i_MIMAT0031436_Prunus_persica_miR156i	TTGACAGAAGAGAGGGAGCAC	21
4	ptc-miR156g_MIMAT0001896_Populus_trichocarpa_miR156g	TTGACAGAAGAGAGGGAGCAC	21
4	ptc-miR156h_MIMAT0001897_Populus_trichocarpa_miR156h	TTGACAGAAGAGAGGGAGCAC	21
4	ptc-miR156i_MIMAT0001898_Populus_trichocarpa_miR156i	TTGACAGAAGAGAGGGAGCAC	21
4	ptc-miR156j_MIMAT0001899_Populus_trichocarpa_miR156j	TTGACAGAAGAGAGGGAGCAC	21
4	rco-miR156f_MIMAT0014149_Ricinus_communis_miR156f	TTGACAGAAGAGAGGGAGCAC	21
4	rco-miR156g_MIMAT0014150_Ricinus_communis_miR156g	TTGACAGAAGAGAGGGAGCAC	21
4	rco-miR156h_MIMAT0014151_Ricinus_communis_miR156h	TTGACAGAAGAGAGGGAGCAC	21
4	rno-miR-760-5p_MIMAT0005336_Rattus_norvegicus_miR-760-5p	CCGCTCAGGCCACCAGAC	18
4	sly-miR156a_MIMAT0009138_Solanum_lycopersicum_miR156a	TTGACAGAAGAGAGGGAGCAC	21
4	sly-miR156b_MIMAT0009139_Solanum_lycopersicum_miR156b	TTGACAGAAGAGAGGGAGCAC	21
4	sly-miR156c_MIMAT0009140_Solanum_lycopersicum_miR156c	TTGACAGAAGAGAGGGAGCAC	21
4	smo-miR156c_MIMAT0005215_Selaginella_moellendorffii_miR156c	TTGACAGAAGAGAGGGAGCAC	21
4	smo-miR156d_MIMAT0005216_Selaginella_moellendorffii_miR156d	TTGACAGAAGAGAGGGAGCAC	21
4	stu-miR156a_MIMAT0031296_Solanum_tuberosum_miR156a	TTGACAGAAGAGAGGGAGCAC	21
4	stu-miR156b_MIMAT0031297_Solanum_tuberosum_miR156b	TTGACAGAAGAGAGGGAGCAC	21
4	stu-miR156c_MIMAT0031298_Solanum_tuberosum_miR156c	TTGACAGAAGAGAGGGAGCAC	21
4	stu-miR156d-5p_MIMAT0031299_Solanum_tuberosum_miR156d-5p	TTGACAGAAGAGAGGGAGCAC	21
4	tcc-miR156e_MIMAT0020373_Theobroma_cacao_miR156e	TTGACAGAAGAGAGGGAGCAC	21
4	tcc-miR156f_MIMAT0020374_Theobroma_cacao_miR156f	TTGACAGAAGAGAGGGAGCAC	21
4	tcf-miR-10316a_MIMAT0041455_Triops_cancriformis_miR-10316a	TCTGAGAAGGGTTCGAGT	18
4	tgu-miR-2963-3p_MIMAT0014463_Taeniopygia_guttata_miR-2963-3p	AAATGGATTTTTGGGATT	18
4	vca-miR156b-5p_MIMAT0040988_Vriesea_carinata_miR156b-5p	TTGACAGAAGAGAGGGAGCAC	21
4	vun-miR156b_MIMAT0022753_Vigna_unguiculata_miR156b	TTGACAGAAGAGAGGGAGCAC	21
4	vvi-miR156f_MIMAT0005645_Vitis_vinifera_miR156f	TTGACAGAAGAGAGGGAGCAC	21
4	vvi-miR156g_MIMAT0005646_Vitis_vinifera_miR156g	TTGACAGAAGAGAGGGAGCAC	21
4	vvi-miR156i_MIMAT0005647_Vitis_vinifera_miR156i	TTGACAGAAGAGAGGGAGCAC	21
3	aau-miR396_MIMAT0022674_Acacia_auriculiformis_miR396	TTCCACAGCTTTCTTGAACT	20
3	aau-miR396_MIMAT0022674_Acacia_auriculiformis_miR396	TTCCACAGCTTTCTTGAACTT	21
3	aca-miR-218-3p_MIMAT0021881_Anolis_carolinensis_miR-218-3p	AACATAGTTCTCTCAAGC	18
3	ahy-miR159_MIMAT0016321_Arachis_hypogaea_miR159	TTGGATTGAAGGGAGCTCTA	20
3	aly-miR159a-3p_MIMAT0017424_Arabidopsis_lyrata_miR159a-3p	TTGGATTGAAGGGAGCTCTA	20
3	aly-miR159b-3p_MIMAT0017426_Arabidopsis_lyrata_miR159b-3p	TTGGATTGAAGGGAGCTCTA	20
3	aly-miR159c-3p_MIMAT0017428_Arabidopsis_lyrata_miR159c-3p	TTGGATTGAAGGGAGCTCTA	20
3	aly-miR164a-5p_MIMAT0017449_Arabidopsis_lyrata_miR164a-5p	TGGAGAAGCAGGGCACGTGCA	21
3	aly-miR164b-5p_MIMAT0017451_Arabidopsis_lyrata_miR164b-5p	TGGAGAAGCAGGGCACGTGCA	21
3	aly-miR164c-5p_MIMAT0017453_Arabidopsis_lyrata_miR164c-5p	TGGAGAAGCAGGGCACGTGCA	21
3	aly-miR396a-5p_MIMAT0017557_Arabidopsis_lyrata_miR396a-5p	TTCCACAGCTTTCTTGAACT	20
3	aly-miR396a-5p_MIMAT0017557_Arabidopsis_lyrata_miR396a-5p	TTCCACAGCTTTCTTGAACTT	21
3	aly-miR396b-5p_MIMAT0017559_Arabidopsis_lyrata_miR396b-5p	TTCCACAGCTTTCTTGAACT	20
3	aly-miR396b-5p_MIMAT0017559_Arabidopsis_lyrata_miR396b-5p	TTCCACAGCTTTCTTGAACTT	21
3	ama-miR396-5p_MIMAT0031154_Avicennia_marina_miR396-5p	TTCCACAGCTTTCTTGAACT	20
3	ama-miR396-5p_MIMAT0031154_Avicennia_marina_miR396-5p	TTCCACAGCTTTCTTGAACTT	21
3	amg-miR396_MIMAT0022680_Acacia_mangium_miR396	TTCCACAGCTTTCTTGAACT	20
3	amg-miR396_MIMAT0022680_Acacia_mangium_miR396	TTCCACAGCTTTCTTGAACTT	21
3	aof-miR159_MIMAT0049768_Asparagus_officinalis_miR159	TTGGATTGAAGGGAGCTCTA	20
3	aof-miR164_MIMAT0049772_Asparagus_officinalis_miR164	TGGAGAAGCAGGGCACGTGCA	21
3	aof-miR396b_MIMAT0049804_Asparagus_officinalis_miR396b	TTCCACAGCTTTCTTGAACT	20
3	aof-miR396b_MIMAT0049804_Asparagus_officinalis_miR396b	TTCCACAGCTTTCTTGAACTT	21
3	aof-miR5139a_MIMAT0049814_Asparagus_officinalis_miR5139a	AACCTGGCTCTGATACCA	18
3	aof-miR5139b_MIMAT0049818_Asparagus_officinalis_miR5139b	AACCTGGCTCTGATACCA	18
3	aof-miR8155_MIMAT0049817_Asparagus_officinalis_miR8155	AACCTGGCTCTGATACCA	18
3	aqc-miR396a_MIMAT0012576_Aquilegia_caerulea_miR396a	TTCCACAGCTTTCTTGAACT	20
3	aqc-miR396a_MIMAT0012576_Aquilegia_caerulea_miR396a	TTCCACAGCTTTCTTGAACTT	21
3	aqc-miR396b_MIMAT0012577_Aquilegia_caerulea_miR396b	TTCCACAGCTTTCTTGAACT	20
3	aqc-miR396b_MIMAT0012577_Aquilegia_caerulea_miR396b	TTCCACAGCTTTCTTGAACTT	21
3	ata-miR164a-5p_MIMAT0037212_Aegilops_tauschii_miR164a-5p	TGGAGAAGCAGGGCACGTGCA	21
3	ata-miR164b-5p_MIMAT0037218_Aegilops_tauschii_miR164b-5p	TGGAGAAGCAGGGCACGTGCA	21
3	ata-miR164c-5p_MIMAT0037242_Aegilops_tauschii_miR164c-5p	TGGAGAAGCAGGGCACGTGCA	21
3	ata-miR396c-5p_MIMAT0037170_Aegilops_tauschii_miR396c-5p	TTCCACAGCTTTCTTGAACT	20
3	ata-miR396c-5p_MIMAT0037170_Aegilops_tauschii_miR396c-5p	TTCCACAGCTTTCTTGAACTT	21
3	ata-miR396e-5p_MIMAT0037168_Aegilops_tauschii_miR396e-5p	TTCCACAGCTTTCTTGAACT	20
3	ata-miR396e-5p_MIMAT0037168_Aegilops_tauschii_miR396e-5p	TTCCACAGCTTTCTTGAACTT	21
3	ath-miR159a_MIMAT0000177_Arabidopsis_thaliana_miR159a	TTGGATTGAAGGGAGCTCTA	20
3	ath-miR159b-3p_MIMAT0000207_Arabidopsis_thaliana_miR159b-3p	TTGGATTGAAGGGAGCTCTA	20
3	ath-miR159c_MIMAT0001015_Arabidopsis_thaliana_miR159c	TTGGATTGAAGGGAGCTCTA	20
3	ath-miR164a_MIMAT0000185_Arabidopsis_thaliana_miR164a	TGGAGAAGCAGGGCACGTGCA	21
3	ath-miR164b-5p_MIMAT0000186_Arabidopsis_thaliana_miR164b-5p	TGGAGAAGCAGGGCACGTGCA	21
3	ath-miR164c-5p_MIMAT0001017_Arabidopsis_thaliana_miR164c-5p	TGGAGAAGCAGGGCACGTGCA	21
3	ath-miR396a-5p_MIMAT0000944_Arabidopsis_thaliana_miR396a-5p	TTCCACAGCTTTCTTGAACT	20
3	ath-miR396a-5p_MIMAT0000944_Arabidopsis_thaliana_miR396a-5p	TTCCACAGCTTTCTTGAACTT	21
3	ath-miR396b-5p_MIMAT0000945_Arabidopsis_thaliana_miR396b-5p	TTCCACAGCTTTCTTGAACT	20
3	ath-miR396b-5p_MIMAT0000945_Arabidopsis_thaliana_miR396b-5p	TTCCACAGCTTTCTTGAACTT	21
3	atr-miR159_MIMAT0033911_Amborella_trichopoda_miR159	TTGGATTGAAGGGAGCTCTA	20
3	atr-miR164a_MIMAT0033913_Amborella_trichopoda_miR164a	TGGAGAAGCAGGGCACGTGCA	21
3	atr-miR164b_MIMAT0033914_Amborella_trichopoda_miR164b	TGGAGAAGCAGGGCACGTGCA	21
3	atr-miR396b_MIMAT0033939_Amborella_trichopoda_miR396b	TTCCACAGCTTTCTTGAACT	20
3	atr-miR396b_MIMAT0033939_Amborella_trichopoda_miR396b	TTCCACAGCTTTCTTGAACTT	21
3	atr-miR396c_MIMAT0033940_Amborella_trichopoda_miR396c	TTCCACAGCTTTCTTGAACT	20
3	atr-miR396c_MIMAT0033940_Amborella_trichopoda_miR396c	TTCCACAGCTTTCTTGAACTT	21
3	atr-miR396e_MIMAT0033942_Amborella_trichopoda_miR396e	TTCCACAGCTTTCTTGAACT	20
3	atr-miR396e_MIMAT0033942_Amborella_trichopoda_miR396e	TTCCACAGCTTTCTTGAACTT	21
3	bbe-miR-4057-3p_MIMAT0031677_Branchiostoma_belcheri_miR-4057-3p	GCTACTACCACCAAGATC	18
3	bcy-miR396a_MIMAT0020965_Bruguiera_cylindrica_miR396a	TTCCACAGCTTTCTTGAACT	20
3	bcy-miR396a_MIMAT0020965_Bruguiera_cylindrica_miR396a	TTCCACAGCTTTCTTGAACTT	21
3	bcy-miR396b_MIMAT0020966_Bruguiera_cylindrica_miR396b	TTCCACAGCTTTCTTGAACT	20
3	bcy-miR396b_MIMAT0020966_Bruguiera_cylindrica_miR396b	TTCCACAGCTTTCTTGAACTT	21
3	bdi-miR159b-3p.1_MIMAT0030086_Brachypodium_distachyon_miR159b-3p.1	TTGGATTGAAGGGAGCTCTA	20
3	bdi-miR164a-5p_MIMAT0020693_Brachypodium_distachyon_miR164a-5p	TGGAGAAGCAGGGCACGTGCA	21
3	bdi-miR164b_MIMAT0020669_Brachypodium_distachyon_miR164b	TGGAGAAGCAGGGCACGTGCA	21
3	bdi-miR164c-5p_MIMAT0020728_Brachypodium_distachyon_miR164c-5p	TGGAGAAGCAGGGCACGTGCA	21
3	bdi-miR164e_MIMAT0020740_Brachypodium_distachyon_miR164e	TGGAGAAGCAGGGCACGTGCA	21
3	bdi-miR164f_MIMAT0020741_Brachypodium_distachyon_miR164f	TGGAGAAGCAGGGCACGTGCA	21
3	bdi-miR396c-5p_MIMAT0020676_Brachypodium_distachyon_miR396c-5p	TTCCACAGCTTTCTTGAACT	20
3	bdi-miR396c-5p_MIMAT0020676_Brachypodium_distachyon_miR396c-5p	TTCCACAGCTTTCTTGAACTT	21
3	bdi-miR396d-5p_MIMAT0020671_Brachypodium_distachyon_miR396d-5p	TTCCACAGCTTTCTTGAACT	20
3	bdi-miR396d-5p_MIMAT0020671_Brachypodium_distachyon_miR396d-5p	TTCCACAGCTTTCTTGAACTT	21
3	bdi-miR396e-5p_MIMAT0020683_Brachypodium_distachyon_miR396e-5p	TTCCACAGCTTTCTTGAACT	20
3	bdi-miR396e-5p_MIMAT0020683_Brachypodium_distachyon_miR396e-5p	TTCCACAGCTTTCTTGAACTT	21
3	bdi-miR7770-5p_MIMAT0030290_Brachypodium_distachyon_miR7770-5p	TGAAATCCTGTCTGAACA	18
3	bfl-miR-4057_MIMAT0020465_Branchiostoma_floridae_miR-4057	GCTACTACCACCAAGATC	18
3	bgy-miR396a_MIMAT0020961_Bruguiera_gymnorhiza_miR396a	TTCCACAGCTTTCTTGAACT	20
3	bgy-miR396a_MIMAT0020961_Bruguiera_gymnorhiza_miR396a	TTCCACAGCTTTCTTGAACTT	21
3	bgy-miR396b_MIMAT0020962_Bruguiera_gymnorhiza_miR396b	TTCCACAGCTTTCTTGAACT	20
3	bgy-miR396b_MIMAT0020962_Bruguiera_gymnorhiza_miR396b	TTCCACAGCTTTCTTGAACTT	21
3	bma-miR-100c_MIMAT0014114_Brugia_malayi_miR-100c	AACCCGGAGAACTGAAAC	18
3	bna-miR159_MIMAT0005635_Brassica_napus_miR159	TTGGATTGAAGGGAGCTCTA	20
3	bna-miR164a_MIMAT0005633_Brassica_napus_miR164a	TGGAGAAGCAGGGCACGTGCA	21
3	bna-miR164b_MIMAT0023622_Brassica_napus_miR164b	TGGAGAAGCAGGGCACGTGCA	21
3	bna-miR164c_MIMAT0023623_Brassica_napus_miR164c	TGGAGAAGCAGGGCACGTGCA	21
3	bna-miR164d_MIMAT0023624_Brassica_napus_miR164d	TGGAGAAGCAGGGCACGTGCA	21
3	bna-miR396a_MIMAT0004448_Brassica_napus_miR396a	TTCCACAGCTTTCTTGAACT	20
3	bna-miR396a_MIMAT0004448_Brassica_napus_miR396a	TTCCACAGCTTTCTTGAACTT	21
3	bra-miR159a_MIMAT0010153_Brassica_rapa_miR159a	TTGGATTGAAGGGAGCTCTA	20
3	bra-miR164a_MIMAT0010156_Brassica_rapa_miR164a	TGGAGAAGCAGGGCACGTGCA	21
3	bra-miR164b-5p_MIMAT0035864_Brassica_rapa_miR164b-5p	TGGAGAAGCAGGGCACGTGCA	21
3	bra-miR164c-5p_MIMAT0035868_Brassica_rapa_miR164c-5p	TGGAGAAGCAGGGCACGTGCA	21
3	bra-miR164d-5p_MIMAT0035866_Brassica_rapa_miR164d-5p	TGGAGAAGCAGGGCACGTGCA	21
3	bra-miR164e-5p_MIMAT0035870_Brassica_rapa_miR164e-5p	TGGAGAAGCAGGGCACGTGCA	21
3	bra-miR396-5p_MIMAT0035852_Brassica_rapa_miR396-5p	TTCCACAGCTTTCTTGAACT	20
3	bra-miR396-5p_MIMAT0035852_Brassica_rapa_miR396-5p	TTCCACAGCTTTCTTGAACTT	21
3	cas-miR159a_MIMAT0045289_Camelina_sativa_miR159a	TTGGATTGAAGGGAGCTCTA	20
3	cas-miR159b-3p_MIMAT0045288_Camelina_sativa_miR159b-3p	TTGGATTGAAGGGAGCTCTA	20
3	cas-miR159c-3p_MIMAT0045264_Camelina_sativa_miR159c-3p	TTGGATTGAAGGGAGCTCTA	20
3	cas-miR164_MIMAT0045295_Camelina_sativa_miR164	TGGAGAAGCAGGGCACGTGCA	21
3	cas-miR396a_MIMAT0045346_Camelina_sativa_miR396a	TTCCACAGCTTTCTTGAACT	20
3	cas-miR396a_MIMAT0045346_Camelina_sativa_miR396a	TTCCACAGCTTTCTTGAACTT	21
3	cas-miR396b_MIMAT0045347_Camelina_sativa_miR396b	TTCCACAGCTTTCTTGAACT	20
3	cas-miR396b_MIMAT0045347_Camelina_sativa_miR396b	TTCCACAGCTTTCTTGAACTT	21
3	cas-miR5139_MIMAT0045368_Camelina_sativa_miR5139	AACCTGGCTCTGATACCA	18
3	cca-miR164_MIMAT0024515_Cynara_cardunculus_miR164	TGGAGAAGCAGGGCACGTGCA	21
3	cca-miR396a-5p_MIMAT0024529_Cynara_cardunculus_miR396a-5p	TTCCACAGCTTTCTTGAACT	20
3	cca-miR396a-5p_MIMAT0024529_Cynara_cardunculus_miR396a-5p	TTCCACAGCTTTCTTGAACTT	21
3	ccl-miR396_MIMAT0014078_Citrus_clementina_miR396	TTCCACAGCTTTCTTGAACT	20
3	ccl-miR396_MIMAT0014078_Citrus_clementina_miR396	TTCCACAGCTTTCTTGAACTT	21
3	cel-miR-2210-3p_MIMAT0011436_Caenorhabditis_elegans_miR-2210-3p	AGTCGCATGCTCTACCAA	18
3	cfa-miR-718_MIMAT0009939_Canis_familiaris_miR-718	TCCGCCGCGCCGGTCGCC	18
3	cin-miR-4057-3p_MIMAT0016604_Ciona_intestinalis_miR-4057-3p	GCTACTACCACCAAGATC	18
3	cln-miR164_MIMAT0027349_Cunninghamia_lanceolata_miR164	TGGAGAAGCAGGGCACGTGCA	21
3	cme-miR159a_MIMAT0026160_Cucumis_melo_miR159a	TTGGATTGAAGGGAGCTCTA	20
3	cme-miR159b_MIMAT0026168_Cucumis_melo_miR159b	ATTGGATTGAAGGGAGCTCTC	21
3	cme-miR159b_MIMAT0026168_Cucumis_melo_miR159b	TTGGATTGAAGGGAGCTCTA	20
3	cme-miR164a_MIMAT0022749_Cucumis_melo_miR164a	TGGAGAAGCAGGGCACGTGCA	21
3	cme-miR164c_MIMAT0026086_Cucumis_melo_miR164c	TGGAGAAGCAGGGCACGTGCA	21
3	cme-miR164d_MIMAT0026090_Cucumis_melo_miR164d	TGGAGAAGCAGGGCACGTGCA	21
3	cme-miR396a_MIMAT0026106_Cucumis_melo_miR396a	TTCCACAGCTTTCTTGAACT	20
3	cme-miR396a_MIMAT0026106_Cucumis_melo_miR396a	TTCCACAGCTTTCTTGAACTT	21
3	cme-miR396b_MIMAT0026145_Cucumis_melo_miR396b	TTCCACAGCTTTCTTGAACT	20
3	cme-miR396b_MIMAT0026145_Cucumis_melo_miR396b	TTCCACAGCTTTCTTGAACTT	21
3	cme-miR396c_MIMAT0026146_Cucumis_melo_miR396c	TTCCACAGCTTTCTTGAACT	20
3	cme-miR396c_MIMAT0026146_Cucumis_melo_miR396c	TTCCACAGCTTTCTTGAACTT	21
3	cme-miR396d_MIMAT0026147_Cucumis_melo_miR396d	TTCCACAGCTTTCTTGAACT	20
3	cme-miR396d_MIMAT0026147_Cucumis_melo_miR396d	TTCCACAGCTTTCTTGAACTT	21
3	cpa-miR159a_MIMAT0031780_Carica_papaya_miR159a	TTGGATTGAAGGGAGCTCTA	20
3	cpa-miR164a_MIMAT0031791_Carica_papaya_miR164a	TGGAGAAGCAGGGCACGTGCA	21
3	cpa-miR164b_MIMAT0031792_Carica_papaya_miR164b	TGGAGAAGCAGGGCACGTGCA	21
3	cpa-miR164c_MIMAT0031793_Carica_papaya_miR164c	TGGAGAAGCAGGGCACGTGCA	21
3	cpa-miR396_MIMAT0031822_Carica_papaya_miR396	TTCCACAGCTTTCTTGAACT	20
3	cpa-miR396_MIMAT0031822_Carica_papaya_miR396	TTCCACAGCTTTCTTGAACTT	21
3	cpa-miR8155_MIMAT0031853_Carica_papaya_miR8155	AACCTGGCTCTGATACCA	18
3	cpi-miR-218-3p_MIMAT0037847_Chrysemys_picta_miR-218-3p	AACATAGTTCTCTCAAGC	18
3	csi-miR159a-3p_MIMAT0018450_Citrus_sinensis_miR159a-3p	TTGGATTGAAGGGAGCTCTA	20
3	csi-miR164a-5p_MIMAT0014069_Citrus_sinensis_miR164a-5p	TGGAGAAGCAGGGCACGTGCA	21
3	csi-miR164b-5p_MIMAT0048868_Citrus_sinensis_miR164b-5p	TGGAGAAGCAGGGCACGTGCA	21
3	csi-miR164c-5p_MIMAT0048870_Citrus_sinensis_miR164c-5p	TGGAGAAGCAGGGCACGTGCA	21
3	csi-miR164d-5p_MIMAT0048993_Citrus_sinensis_miR164d-5p	TGGAGAAGCAGGGCACGTGCA	21
3	csi-miR396a-5p_MIMAT0018463_Citrus_sinensis_miR396a-5p	TTCCACAGCTTTCTTGAACT	20
3	csi-miR396a-5p_MIMAT0018463_Citrus_sinensis_miR396a-5p	TTCCACAGCTTTCTTGAACTT	21
3	csi-miR396b-5p_MIMAT0018464_Citrus_sinensis_miR396b-5p	TTCCACAGCTTTCTTGAACT	20
3	csi-miR396b-5p_MIMAT0018464_Citrus_sinensis_miR396b-5p	TTCCACAGCTTTCTTGAACTT	21
3	csi-miR396f-5p_MIMAT0048930_Citrus_sinensis_miR396f-5p	TTCCACAGCTTTCTTGAACT	20
3	csi-miR396f-5p_MIMAT0048930_Citrus_sinensis_miR396f-5p	TTCCACAGCTTTCTTGAACTT	21
3	ctr-miR164_MIMAT0014080_Citrus_trifoliata_miR164	TGGAGAAGCAGGGCACGTGCA	21
3	dpr-miR396_MIMAT0023536_Digitalis_purpurea_miR396	TTCCACAGCTTTCTTGAACT	20
3	dpr-miR396_MIMAT0023536_Digitalis_purpurea_miR396	TTCCACAGCTTTCTTGAACTT	21
3	ebv-miR-BART2-3p_MIMAT0004744_Epstein_Barr_miR-BART2-3p	GAGCGATCTGGAGCAAAT	18
3	eun-miR396b-5p_MIMAT0041076_Eugenia_uniflora_miR396b-5p	TTCCACAGCTTTCTTGAACT	20
3	eun-miR396b-5p_MIMAT0041076_Eugenia_uniflora_miR396b-5p	TTCCACAGCTTTCTTGAACTT	21
3	far-miR159_MIMAT0018362_Festuca_arundinacea_miR159	TTGGATTGAAGGGAGCTCTA	20
3	far-miR164a_MIMAT0018370_Festuca_arundinacea_miR164a	TGGAGAAGCAGGGCACGTGCA	21
3	far-miR164b_MIMAT0018376_Festuca_arundinacea_miR164b	TGGAGAAGCAGGGCACGTGCA	21
3	fve-miR11294_MIMAT0044577_Fragaria_vesca_miR11294	CAACTGGACCATTACTGAC	19
3	fve-miR159a-3p_MIMAT0044488_Fragaria_vesca_miR159a-3p	TTGGATTGAAGGGAGCTCTA	20
3	fve-miR159b_MIMAT0044489_Fragaria_vesca_miR159b	ATTGGATTGAAGGGAGCTCTC	21
3	fve-miR159b_MIMAT0044489_Fragaria_vesca_miR159b	TTGGATTGAAGGGAGCTCTA	20
3	fve-miR159c_MIMAT0044490_Fragaria_vesca_miR159c	ATTGGATTGAAGGGAGCTCTC	21
3	fve-miR159c_MIMAT0044490_Fragaria_vesca_miR159c	TTGGATTGAAGGGAGCTCTA	20
3	fve-miR164a-5p_MIMAT0044495_Fragaria_vesca_miR164a-5p	TGGAGAAGCAGGGCACGTGCA	21
3	fve-miR164b_MIMAT0044497_Fragaria_vesca_miR164b	TGGAGAAGCAGGGCACGTGCA	21
3	fve-miR164c_MIMAT0044498_Fragaria_vesca_miR164c	TGGAGAAGCAGGGCACGTGCA	21
3	fve-miR396a-5p_MIMAT0044546_Fragaria_vesca_miR396a-5p	TTCCACAGCTTTCTTGAACT	20
3	fve-miR396a-5p_MIMAT0044546_Fragaria_vesca_miR396a-5p	TTCCACAGCTTTCTTGAACTT	21
3	fve-miR396b-5p_MIMAT0044544_Fragaria_vesca_miR396b-5p	TTCCACAGCTTTCTTGAACT	20
3	fve-miR396b-5p_MIMAT0044544_Fragaria_vesca_miR396b-5p	TTCCACAGCTTTCTTGAACTT	21
3	fve-miR396c-5p_MIMAT0044548_Fragaria_vesca_miR396c-5p	TTCCACAGCTTTCTTGAACT	20
3	fve-miR396c-5p_MIMAT0044548_Fragaria_vesca_miR396c-5p	TTCCACAGCTTTCTTGAACTT	21
3	fve-miR396d_MIMAT0044550_Fragaria_vesca_miR396d	TTCCACAGCTTTCTTGAACT	20
3	fve-miR396d_MIMAT0044550_Fragaria_vesca_miR396d	TTCCACAGCTTTCTTGAACTT	21
3	gga-miR-1576_MIMAT0007437_Gallus_gallus_miR-1576	TCGGGCAGGCGGAGCGCCAC	20
3	ghr-miR164_MIMAT0014331_Gossypium_hirsutum_miR164	TGGAGAAGCAGGGCACGTGCA	21
3	ghr-miR2950_MIMAT0014348_Gossypium_hirsutum_miR2950	TGGTGCCCAGGGGGTGAA	18
3	ghr-miR396a_MIMAT0005818_Gossypium_hirsutum_miR396a	TTCCACAGCTTTCTTGAACT	20
3	ghr-miR396a_MIMAT0005818_Gossypium_hirsutum_miR396a	TTCCACAGCTTTCTTGAACTT	21
3	ghr-miR396b_MIMAT0005819_Gossypium_hirsutum_miR396b	TTCCACAGCTTTCTTGAACT	20
3	ghr-miR396b_MIMAT0005819_Gossypium_hirsutum_miR396b	TTCCACAGCTTTCTTGAACTT	21
3	gma-miR159a-3p_MIMAT0001675_Glycine_max_miR159a-3p	TTGGATTGAAGGGAGCTCTA	20
3	gma-miR159e-3p_MIMAT0021641_Glycine_max_miR159e-3p	TTGGATTGAAGGGAGCTCTA	20
3	gma-miR164a_MIMAT0007354_Glycine_max_miR164a	TGGAGAAGCAGGGCACGTGCA	21
3	gma-miR164e_MIMAT0024889_Glycine_max_miR164e	TGGAGAAGCAGGGCACGTGCA	21
3	gma-miR164f_MIMAT0024890_Glycine_max_miR164f	TGGAGAAGCAGGGCACGTGCA	21
3	gma-miR164g_MIMAT0024891_Glycine_max_miR164g	TGGAGAAGCAGGGCACGTGCA	21
3	gma-miR164h_MIMAT0024892_Glycine_max_miR164h	TGGAGAAGCAGGGCACGTGCA	21
3	gma-miR164i_MIMAT0024893_Glycine_max_miR164i	TGGAGAAGCAGGGCACGTGCA	21
3	gma-miR164j_MIMAT0024894_Glycine_max_miR164j	TGGAGAAGCAGGGCACGTGCA	21
3	gma-miR164k_MIMAT0024895_Glycine_max_miR164k	TGGAGAAGCAGGGCACGTGCA	21
3	gma-miR396a-5p_MIMAT0001687_Glycine_max_miR396a-5p	TTCCACAGCTTTCTTGAACT	20
3	gma-miR396a-5p_MIMAT0001687_Glycine_max_miR396a-5p	TTCCACAGCTTTCTTGAACTT	21
3	gma-miR396b-5p_MIMAT0001688_Glycine_max_miR396b-5p	TTCCACAGCTTTCTTGAACT	20
3	gma-miR396b-5p_MIMAT0001688_Glycine_max_miR396b-5p	TTCCACAGCTTTCTTGAACTT	21
3	gma-miR396c_MIMAT0010079_Glycine_max_miR396c	TTCCACAGCTTTCTTGAACT	20
3	gma-miR396c_MIMAT0010079_Glycine_max_miR396c	TTCCACAGCTTTCTTGAACTT	21
3	gma-miR396e_MIMAT0018345_Glycine_max_miR396e	TTCCACAGCTTTCTTGAACT	20
3	gma-miR396e_MIMAT0018345_Glycine_max_miR396e	TTCCACAGCTTTCTTGAACTT	21
3	gma-miR396i-5p_MIMAT0021669_Glycine_max_miR396i-5p	TTCCACAGCTTTCTTGAACT	20
3	gma-miR396i-5p_MIMAT0021669_Glycine_max_miR396i-5p	TTCCACAGCTTTCTTGAACTT	21
3	gma-miR396k-5p_MIMAT0032132_Glycine_max_miR396k-5p	TTCCACAGCTTTCTTGAACT	20
3	gma-miR396k-5p_MIMAT0032132_Glycine_max_miR396k-5p	TTCCACAGCTTTCTTGAACTT	21
3	gma-miR6300_MIMAT0024929_Glycine_max_miR6300	GTCGTTGTAGTATAGTGG	18
3	gmo-miR-27a-5p_MIMAT0044101_Gadus_morhua_miR-27a-5p	GATTAGCTAGTTGGTGAG	18
3	han-miR3630-3p_MIMAT0025526_Helianthus_annuus_miR3630-3p	GGGAATCTCTCTGATGCAT	19
3	hbr-miR159a_MIMAT0025283_Hevea_brasiliensis_miR159a	TTGGATTGAAGGGAGCTCTA	20
3	hbr-miR396b_MIMAT0025287_Hevea_brasiliensis_miR396b	TTCCACAGCTTTCTTGAACT	20
3	hbr-miR396b_MIMAT0025287_Hevea_brasiliensis_miR396b	TTCCACAGCTTTCTTGAACTT	21
3	hci-miR164a_MIMAT0025502_Helianthus_ciliaris_miR164a	TGGAGAAGCAGGGCACGTGCA	21
3	hpo-miR-63b-5p_MIMAT0040474_Heligmosomoides_polygyrus_miR-63b-5p	CCCGTTCGCCACTCGTCA	18
3	hsa-miR-4671-5p_MIMAT0019752_Homo_sapiens_miR-4671-5p	CCCGAAGACGGTGCGCTA	18
3	hsa-miR-6501-5p_MIMAT0025458_Homo_sapiens_miR-6501-5p	AGTTGCGAGGGCCGCCTT	18
3	hsa-miR-6865-5p_MIMAT0027630_Homo_sapiens_miR-6865-5p	GGTAGCGGAGGAGGGACTT	19
3	htu-miR159a_MIMAT0025497_Helianthus_tuberosus_miR159a	TTGGATTGAAGGGAGCTCTA	20
3	hvu-miR159a_MIMAT0018210_Hordeum_vulgare_miR159a	TTGGATTGAAGGGAGCTCTA	20
3	hvu-miR159b_MIMAT0018209_Hordeum_vulgare_miR159b	TTGGATTGAAGGGAGCTCTA	20
3	lja-miR396_MIMAT0010088_Lotus_japonicus_miR396	TTCCACAGCTTTCTTGAACT	20
3	lja-miR396_MIMAT0010088_Lotus_japonicus_miR396	TTCCACAGCTTTCTTGAACTT	21
3	lus-miR159b_MIMAT0027233_Linum_usitatissimum_miR159b	TTGGATTGAAGGGAGCTCTA	20
3	lus-miR159c_MIMAT0027235_Linum_usitatissimum_miR159c	TTGGATTGAAGGGAGCTCTA	20
3	lus-miR164a_MIMAT0027129_Linum_usitatissimum_miR164a	TGGAGAAGCAGGGCACGTGCA	21
3	lus-miR164b_MIMAT0027138_Linum_usitatissimum_miR164b	TGGAGAAGCAGGGCACGTGCA	21
3	lus-miR164c_MIMAT0027142_Linum_usitatissimum_miR164c	TGGAGAAGCAGGGCACGTGCA	21
3	lus-miR164d_MIMAT0027183_Linum_usitatissimum_miR164d	TGGAGAAGCAGGGCACGTGCA	21
3	lus-miR164e_MIMAT0027227_Linum_usitatissimum_miR164e	TGGAGAAGCAGGGCACGTGCA	21
3	lus-miR396a_MIMAT0027207_Linum_usitatissimum_miR396a	TTCCACAGCTTTCTTGAACT	20
3	lus-miR396a_MIMAT0027207_Linum_usitatissimum_miR396a	TTCCACAGCTTTCTTGAACTT	21
3	lus-miR396b_MIMAT0027212_Linum_usitatissimum_miR396b	TTCCACAGCTTTCTTGAACT	20
3	lus-miR396b_MIMAT0027212_Linum_usitatissimum_miR396b	TTCCACAGCTTTCTTGAACTT	21
3	lus-miR396c_MIMAT0027213_Linum_usitatissimum_miR396c	TTCCACAGCTTTCTTGAACT	20
3	lus-miR396c_MIMAT0027213_Linum_usitatissimum_miR396c	TTCCACAGCTTTCTTGAACTT	21
3	lus-miR396e_MIMAT0031858_Linum_usitatissimum_miR396e	TTCCACAGCTTTCTTGAACT	20
3	lus-miR396e_MIMAT0031858_Linum_usitatissimum_miR396e	TTCCACAGCTTTCTTGAACTT	21
3	mdm-miR159d_MIMAT0043539_Malus_domestica_miR159d	TTGGATTGAAGGGAGCTCTA	20
3	mdm-miR159e_MIMAT0043540_Malus_domestica_miR159e	TTGGATTGAAGGGAGCTCTA	20
3	mdm-miR159f_MIMAT0043541_Malus_domestica_miR159f	TTGGATTGAAGGGAGCTCTA	20
3	mdm-miR164a_MIMAT0025907_Malus_domestica_miR164a	TGGAGAAGCAGGGCACGTGCA	21
3	mdm-miR164b_MIMAT0025908_Malus_domestica_miR164b	TGGAGAAGCAGGGCACGTGCA	21
3	mdm-miR164c_MIMAT0025909_Malus_domestica_miR164c	TGGAGAAGCAGGGCACGTGCA	21
3	mdm-miR164d_MIMAT0025910_Malus_domestica_miR164d	TGGAGAAGCAGGGCACGTGCA	21
3	mdm-miR164e_MIMAT0025911_Malus_domestica_miR164e	TGGAGAAGCAGGGCACGTGCA	21
3	mdm-miR164f_MIMAT0025912_Malus_domestica_miR164f	TGGAGAAGCAGGGCACGTGCA	21
3	mdm-miR396a_MIMAT0025989_Malus_domestica_miR396a	TTCCACAGCTTTCTTGAACT	20
3	mdm-miR396a_MIMAT0025989_Malus_domestica_miR396a	TTCCACAGCTTTCTTGAACTT	21
3	mdm-miR396b_MIMAT0025990_Malus_domestica_miR396b	TTCCACAGCTTTCTTGAACT	20
3	mdm-miR396b_MIMAT0025990_Malus_domestica_miR396b	TTCCACAGCTTTCTTGAACTT	21
3	mdm-miR396c_MIMAT0025991_Malus_domestica_miR396c	TTCCACAGCTTTCTTGAACT	20
3	mdm-miR396c_MIMAT0025991_Malus_domestica_miR396c	TTCCACAGCTTTCTTGAACTT	21
3	mdm-miR396d_MIMAT0025992_Malus_domestica_miR396d	TTCCACAGCTTTCTTGAACT	20
3	mdm-miR396d_MIMAT0025992_Malus_domestica_miR396d	TTCCACAGCTTTCTTGAACTT	21
3	mdm-miR396e_MIMAT0025993_Malus_domestica_miR396e	TTCCACAGCTTTCTTGAACT	20
3	mdm-miR396e_MIMAT0025993_Malus_domestica_miR396e	TTCCACAGCTTTCTTGAACTT	21
3	mdo-miR-7307-5p_MIMAT0028610_Monodelphis_domestica_miR-7307-5p	GTTCGGATTGCACTCTGC	18
3	mes-miR159a-3p_MIMAT0024410_Manihot_esculenta_miR159a-3p	TTGGATTGAAGGGAGCTCTA	20
3	mes-miR159b_MIMAT0029176_Manihot_esculenta_miR159b	TTGGATTGAAGGGAGCTCTA	20
3	mes-miR164a_MIMAT0029188_Manihot_esculenta_miR164a	TGGAGAAGCAGGGCACGTGCA	21
3	mes-miR164b_MIMAT0029189_Manihot_esculenta_miR164b	TGGAGAAGCAGGGCACGTGCA	21
3	mes-miR164c_MIMAT0029190_Manihot_esculenta_miR164c	TGGAGAAGCAGGGCACGTGCA	21
3	mes-miR164d_MIMAT0029191_Manihot_esculenta_miR164d	TGGAGAAGCAGGGCACGTGCA	21
3	mes-miR396a_MIMAT0029273_Manihot_esculenta_miR396a	TTCCACAGCTTTCTTGAACT	20
3	mes-miR396a_MIMAT0029273_Manihot_esculenta_miR396a	TTCCACAGCTTTCTTGAACTT	21
3	mes-miR396b_MIMAT0029274_Manihot_esculenta_miR396b	TTCCACAGCTTTCTTGAACT	20
3	mes-miR396b_MIMAT0029274_Manihot_esculenta_miR396b	TTCCACAGCTTTCTTGAACTT	21
3	mes-miR396c_MIMAT0029275_Manihot_esculenta_miR396c	TTCCACAGCTTTCTTGAACT	20
3	mes-miR396c_MIMAT0029275_Manihot_esculenta_miR396c	TTCCACAGCTTTCTTGAACTT	21
3	mes-miR396d_MIMAT0029276_Manihot_esculenta_miR396d	TTCCACAGCTTTCTTGAACT	20
3	mes-miR396d_MIMAT0029276_Manihot_esculenta_miR396d	TTCCACAGCTTTCTTGAACTT	21
3	mes-miR396e_MIMAT0029277_Manihot_esculenta_miR396e	TTCCACAGCTTTCTTGAACT	20
3	mes-miR396e_MIMAT0029277_Manihot_esculenta_miR396e	TTCCACAGCTTTCTTGAACTT	21
3	mes-miR396f_MIMAT0029278_Manihot_esculenta_miR396f	TTCCACAGCTTTCTTGAACT	20
3	mes-miR396f_MIMAT0029278_Manihot_esculenta_miR396f	TTCCACAGCTTTCTTGAACTT	21
3	mmu-miR-5106_MIMAT0020613_Mus_musculus_miR-5106	GGCCTGTAGCTCAGGTGG	18
3	mmu-miR-5106_MIMAT0020613_Mus_musculus_miR-5106	GGGTCTGTAGCTCAGTCGG	19
3	mmu-miR-5110_MIMAT0020618_Mus_musculus_miR-5110	TGGTAGAGGTTGGTGGAA	18
3	mmu-miR-698-5p_MIMAT0022930_Mus_musculus_miR-698-5p	GTGGGTGGTACAGGGATT	18
3	mmu-miR-7658-5p_MIMAT0029822_Mus_musculus_miR-7658-5p	GCGGGCGTGGCGGAACTG	18
3	mtr-miR159a_MIMAT0011166_Medicago_truncatula_miR159a	TTGGATTGAAGGGAGCTCTA	20
3	mtr-miR164a_MIMAT0011059_Medicago_truncatula_miR164a	TGGAGAAGCAGGGCACGTGCA	21
3	mtr-miR164b_MIMAT0011098_Medicago_truncatula_miR164b	TGGAGAAGCAGGGCACGTGCA	21
3	mtr-miR164c_MIMAT0011102_Medicago_truncatula_miR164c	TGGAGAAGCAGGGCACGTGCA	21
3	mtr-miR164d_MIMAT0011103_Medicago_truncatula_miR164d	TGGAGAAGCAGGGCACGTGCA	21
3	mtr-miR396a-5p_MIMAT0011107_Medicago_truncatula_miR396a-5p	TTCCACAGCTTTCTTGAACT	20
3	mtr-miR396a-5p_MIMAT0011107_Medicago_truncatula_miR396a-5p	TTCCACAGCTTTCTTGAACTT	21
3	mtr-miR396b-5p_MIMAT0011108_Medicago_truncatula_miR396b-5p	TTCCACAGCTTTCTTGAACT	20
3	mtr-miR396b-5p_MIMAT0011108_Medicago_truncatula_miR396b-5p	TTCCACAGCTTTCTTGAACTT	21
3	nta-miR159_MIMAT0024639_Nicotiana_tabacum_miR159	TTGGATTGAAGGGAGCTCTA	20
3	nta-miR164a_MIMAT0024646_Nicotiana_tabacum_miR164a	TGGAGAAGCAGGGCACGTGCA	21
3	nta-miR164b_MIMAT0024647_Nicotiana_tabacum_miR164b	TGGAGAAGCAGGGCACGTGCA	21
3	nta-miR164c_MIMAT0024648_Nicotiana_tabacum_miR164c	TGGAGAAGCAGGGCACGTGCA	21
3	nta-miR396a_MIMAT0024708_Nicotiana_tabacum_miR396a	TTCCACAGCTTTCTTGAACT	20
3	nta-miR396a_MIMAT0024708_Nicotiana_tabacum_miR396a	TTCCACAGCTTTCTTGAACTT	21
3	nta-miR396b_MIMAT0024709_Nicotiana_tabacum_miR396b	TTCCACAGCTTTCTTGAACT	20
3	nta-miR396b_MIMAT0024709_Nicotiana_tabacum_miR396b	TTCCACAGCTTTCTTGAACTT	21
3	nta-miR396c_MIMAT0024710_Nicotiana_tabacum_miR396c	TTCCACAGCTTTCTTGAACT	20
3	nta-miR396c_MIMAT0024710_Nicotiana_tabacum_miR396c	TTCCACAGCTTTCTTGAACTT	21
3	oan-miR-218-3p_MIMAT0006816_Ornithorhynchus_anatinus_miR-218-3p	AACATAGTTCTCTCAAGC	18
3	ola-miR-27b-5p_MIMAT0022544_Oryzias_latipes_miR-27b-5p	GATTAGCTAGTTGGTGAG	18
3	oni-miR-10629_MIMAT0043116_Oreochromis_niloticus_miR-10629	AGCACCCGCCGTGTGACT	18
3	osa-miR159a.1_MIMAT0001022_Oryza_sativa_miR159a.1	TTGGATTGAAGGGAGCTCTA	20
3	osa-miR159b_MIMAT0001023_Oryza_sativa_miR159b	TTGGATTGAAGGGAGCTCTA	20
3	osa-miR159c_MIMAT0001024_Oryza_sativa_miR159c	ATTGGATTGAAGGGAGCTCTC	21
3	osa-miR159c_MIMAT0001024_Oryza_sativa_miR159c	TTGGATTGAAGGGAGCTCTA	20
3	osa-miR159d_MIMAT0001025_Oryza_sativa_miR159d	ATTGGATTGAAGGGAGCTCTC	21
3	osa-miR159d_MIMAT0001025_Oryza_sativa_miR159d	TTGGATTGAAGGGAGCTCTA	20
3	osa-miR159e_MIMAT0001026_Oryza_sativa_miR159e	ATTGGATTGAAGGGAGCTCTC	21
3	osa-miR159e_MIMAT0001026_Oryza_sativa_miR159e	TTGGATTGAAGGGAGCTCTA	20
3	osa-miR159f_MIMAT0001027_Oryza_sativa_miR159f	TTGGATTGAAGGGAGCTCTA	20
3	osa-miR164a_MIMAT0000633_Oryza_sativa_miR164a	TGGAGAAGCAGGGCACGTGCA	21
3	osa-miR164b_MIMAT0000634_Oryza_sativa_miR164b	TGGAGAAGCAGGGCACGTGCA	21
3	osa-miR164c_MIMAT0001033_Oryza_sativa_miR164c	TGGAGAAGCAGGGCACGTGCA	21
3	osa-miR164d_MIMAT0001034_Oryza_sativa_miR164d	TGGAGAAGCAGGGCACGTGCA	21
3	osa-miR164e_MIMAT0001035_Oryza_sativa_miR164e	TGGAGAAGCAGGGCACGTGCA	21
3	osa-miR164f_MIMAT0001089_Oryza_sativa_miR164f	TGGAGAAGCAGGGCACGTGCA	21
3	osa-miR396a-5p_MIMAT0000977_Oryza_sativa_miR396a-5p	TTCCACAGCTTTCTTGAACT	20
3	osa-miR396a-5p_MIMAT0000977_Oryza_sativa_miR396a-5p	TTCCACAGCTTTCTTGAACTT	21
3	osa-miR396b-5p_MIMAT0000978_Oryza_sativa_miR396b-5p	TTCCACAGCTTTCTTGAACT	20
3	osa-miR396b-5p_MIMAT0000978_Oryza_sativa_miR396b-5p	TTCCACAGCTTTCTTGAACTT	21
3	osa-miR396c-5p_MIMAT0000979_Oryza_sativa_miR396c-5p	TTCCACAGCTTTCTTGAACT	20
3	osa-miR396c-5p_MIMAT0000979_Oryza_sativa_miR396c-5p	TTCCACAGCTTTCTTGAACTT	21
3	osa-miR5077_MIMAT0020574_Oryza_sativa_miR5077	TTCACGTCAGGTTCACCA	18
3	pab-miR396a-5p_MIMAT0018152_Picea_abies_miR396a-5p	TTCCACAGCTTTCTTGAACT	20
3	pab-miR396a-5p_MIMAT0018152_Picea_abies_miR396a-5p	TTCCACAGCTTTCTTGAACTT	21
3	pab-miR396g_MIMAT0044751_Picea_abies_miR396g	TTCCACAGCTTTCTTGAACT	20
3	pab-miR396g_MIMAT0044751_Picea_abies_miR396g	TTCCACAGCTTTCTTGAACTT	21
3	pab-miR396h_MIMAT0044752_Picea_abies_miR396h	TTCCACAGCTTTCTTGAACT	20
3	pab-miR396h_MIMAT0044752_Picea_abies_miR396h	TTCCACAGCTTTCTTGAACTT	21
3	pbv-miR-218-3p_MIMAT0039028_Python_bivittatus_miR-218-3p	AACATAGTTCTCTCAAGC	18
3	peu-miR2916_MIMAT0012884_Populus_euphratica_miR2916	GGCTCGAAGACGATCAGA	18
3	peu-miR2916_MIMAT0012884_Populus_euphratica_miR2916	GGGGGCTCGAAGACGATCAGA	21
3	peu-miR2916_MIMAT0012884_Populus_euphratica_miR2916	TGGGGGCTCGAAGACGATCAGA	22
3	ppe-miR159_MIMAT0031437_Prunus_persica_miR159	TTGGATTGAAGGGAGCTCTA	20
3	ppe-miR164a_MIMAT0031441_Prunus_persica_miR164a	TGGAGAAGCAGGGCACGTGCA	21
3	ppe-miR164b_MIMAT0031442_Prunus_persica_miR164b	TGGAGAAGCAGGGCACGTGCA	21
3	ppe-miR164c_MIMAT0031443_Prunus_persica_miR164c	TGGAGAAGCAGGGCACGTGCA	21
3	ppe-miR164d_MIMAT0031444_Prunus_persica_miR164d	TGGAGAAGCAGGGCACGTGCA	21
3	ppe-miR396a_MIMAT0031494_Prunus_persica_miR396a	TTCCACAGCTTTCTTGAACT	20
3	ppe-miR396a_MIMAT0031494_Prunus_persica_miR396a	TTCCACAGCTTTCTTGAACTT	21
3	ppe-miR396b_MIMAT0031495_Prunus_persica_miR396b	TTCCACAGCTTTCTTGAACT	20
3	ppe-miR396b_MIMAT0031495_Prunus_persica_miR396b	TTCCACAGCTTTCTTGAACTT	21
3	ppe-miR6281_MIMAT0027311_Prunus_persica_miR6281	TAGCGATAAAGAGGGTGA	18
3	ppy-miR-1292_MIMAT0016214_Pongo_pygmaeus_miR-1292	GGAGCGGGTTCTGCCAGA	18
3	prd-miR-7930-3p_MIMAT0030709_Panagrellus_redivivus_miR-7930-3p	AAAGGGTGTTGGTCGATT	18
3	pta-miR159a_MIMAT0004990_Pinus_taeda_miR159a	TTGGATTGAAGGGAGCTCTA	20
3	pta-miR159c_MIMAT0004992_Pinus_taeda_miR159c	TTGGATTGAAGGGAGCTCTA	20
3	pta-miR396_MIMAT0004999_Pinus_taeda_miR396	TTCCACAGCTTTCTTGAACT	20
3	pta-miR396_MIMAT0004999_Pinus_taeda_miR396	TTCCACAGCTTTCTTGAACTT	21
3	ptc-miR159a_MIMAT0001901_Populus_trichocarpa_miR159a	TTGGATTGAAGGGAGCTCTA	20
3	ptc-miR159b_MIMAT0001902_Populus_trichocarpa_miR159b	TTGGATTGAAGGGAGCTCTA	20
3	ptc-miR159d_MIMAT0001904_Populus_trichocarpa_miR159d	TTGGATTGAAGGGAGCTCTA	20
3	ptc-miR164a_MIMAT0001918_Populus_trichocarpa_miR164a	TGGAGAAGCAGGGCACGTGCA	21
3	ptc-miR164b_MIMAT0001919_Populus_trichocarpa_miR164b	TGGAGAAGCAGGGCACGTGCA	21
3	ptc-miR164c_MIMAT0001920_Populus_trichocarpa_miR164c	TGGAGAAGCAGGGCACGTGCA	21
3	ptc-miR164d_MIMAT0001921_Populus_trichocarpa_miR164d	TGGAGAAGCAGGGCACGTGCA	21
3	ptc-miR164e_MIMAT0001922_Populus_trichocarpa_miR164e	TGGAGAAGCAGGGCACGTGCA	21
3	ptc-miR164f_MIMAT0001923_Populus_trichocarpa_miR164f	TGGAGAAGCAGGGCACGTGCA	21
3	ptc-miR396a_MIMAT0002031_Populus_trichocarpa_miR396a	TTCCACAGCTTTCTTGAACT	20
3	ptc-miR396a_MIMAT0002031_Populus_trichocarpa_miR396a	TTCCACAGCTTTCTTGAACTT	21
3	ptc-miR396b_MIMAT0002032_Populus_trichocarpa_miR396b	TTCCACAGCTTTCTTGAACT	20
3	ptc-miR396b_MIMAT0002032_Populus_trichocarpa_miR396b	TTCCACAGCTTTCTTGAACTT	21
3	ptc-miR396c_MIMAT0002033_Populus_trichocarpa_miR396c	TTCCACAGCTTTCTTGAACT	20
3	ptc-miR396c_MIMAT0002033_Populus_trichocarpa_miR396c	TTCCACAGCTTTCTTGAACTT	21
3	ptc-miR396d_MIMAT0002034_Populus_trichocarpa_miR396d	TTCCACAGCTTTCTTGAACT	20
3	ptc-miR396d_MIMAT0002034_Populus_trichocarpa_miR396d	TTCCACAGCTTTCTTGAACTT	21
3	ptc-miR396e-5p_MIMAT0002035_Populus_trichocarpa_miR396e-5p	TTCCACAGCTTTCTTGAACT	20
3	ptc-miR396e-5p_MIMAT0002035_Populus_trichocarpa_miR396e-5p	TTCCACAGCTTTCTTGAACTT	21
3	ptc-miR6478_MIMAT0025220_Populus_trichocarpa_miR6478	CCGACCTTAGCTCAGTTGGTA	21
3	pvu-miR159a.1_MIMAT0015301_Phaseolus_vulgaris_miR159a.1	TTGGATTGAAGGGAGCTCTA	20
3	rco-miR159_MIMAT0014152_Ricinus_communis_miR159	TTGGATTGAAGGGAGCTCTA	20
3	rco-miR164a_MIMAT0014156_Ricinus_communis_miR164a	TGGAGAAGCAGGGCACGTGCA	21
3	rco-miR164b_MIMAT0014157_Ricinus_communis_miR164b	TGGAGAAGCAGGGCACGTGCA	21
3	rco-miR164c_MIMAT0014158_Ricinus_communis_miR164c	TGGAGAAGCAGGGCACGTGCA	21
3	rco-miR164d_MIMAT0014159_Ricinus_communis_miR164d	TGGAGAAGCAGGGCACGTGCA	21
3	rco-miR396_MIMAT0014192_Ricinus_communis_miR396	TTCCACAGCTTTCTTGAACT	20
3	rco-miR396_MIMAT0014192_Ricinus_communis_miR396	TTCCACAGCTTTCTTGAACTT	21
3	rgl-miR5139_MIMAT0020650_Rehmannia_glutinosa_miR5139	AACCTGGCTCTGATACCA	18
3	sbi-miR159a_MIMAT0001468_Sorghum_bicolor_miR159a	TTGGATTGAAGGGAGCTCTA	20
3	sbi-miR159b_MIMAT0001753_Sorghum_bicolor_miR159b	TTGGATTGAAGGGAGCTCTA	20
3	sbi-miR164a_MIMAT0001406_Sorghum_bicolor_miR164a	TGGAGAAGCAGGGCACGTGCA	21
3	sbi-miR164b_MIMAT0001445_Sorghum_bicolor_miR164b	TGGAGAAGCAGGGCACGTGCA	21
3	sbi-miR164d_MIMAT0011325_Sorghum_bicolor_miR164d	TGGAGAAGCAGGGCACGTGCA	21
3	sbi-miR164e_MIMAT0011326_Sorghum_bicolor_miR164e	TGGAGAAGCAGGGCACGTGCA	21
3	sbi-miR396a_MIMAT0001435_Sorghum_bicolor_miR396a	TTCCACAGCTTTCTTGAACT	20
3	sbi-miR396a_MIMAT0001435_Sorghum_bicolor_miR396a	TTCCACAGCTTTCTTGAACTT	21
3	sbi-miR396b_MIMAT0001434_Sorghum_bicolor_miR396b	TTCCACAGCTTTCTTGAACT	20
3	sbi-miR396b_MIMAT0001434_Sorghum_bicolor_miR396b	TTCCACAGCTTTCTTGAACTT	21
3	sbi-miR396c_MIMAT0001436_Sorghum_bicolor_miR396c	TTCCACAGCTTTCTTGAACT	20
3	sbi-miR396c_MIMAT0001436_Sorghum_bicolor_miR396c	TTCCACAGCTTTCTTGAACTT	21
3	sly-miR159_MIMAT0009141_Solanum_lycopersicum_miR159	TTGGATTGAAGGGAGCTCTA	20
3	sly-miR164a-5p_MIMAT0033973_Solanum_lycopersicum_miR164a-5p	TGGAGAAGCAGGGCACGTGCA	21
3	sly-miR164b-5p_MIMAT0033975_Solanum_lycopersicum_miR164b-5p	TGGAGAAGCAGGGCACGTGCA	21
3	sly-miR396a-5p_MIMAT0035455_Solanum_lycopersicum_miR396a-5p	TTCCACAGCTTTCTTGAACT	20
3	sly-miR396a-5p_MIMAT0035455_Solanum_lycopersicum_miR396a-5p	TTCCACAGCTTTCTTGAACTT	21
3	sly-miR396b_MIMAT0035481_Solanum_lycopersicum_miR396b	TTCCACAGCTTTCTTGAACT	20
3	sly-miR396b_MIMAT0035481_Solanum_lycopersicum_miR396b	TTCCACAGCTTTCTTGAACTT	21
3	smo-miR159_MIMAT0005217_Selaginella_moellendorffii_miR159	TTGGATTGAAGGGAGCTCTA	20
3	sof-miR159a_MIMAT0001658_Saccharum_officinarum_miR159a	TTGGATTGAAGGGAGCTCTA	20
3	sof-miR159b_MIMAT0001659_Saccharum_officinarum_miR159b	TTGGATTGAAGGGAGCTCTA	20
3	sof-miR159c_MIMAT0001662_Saccharum_officinarum_miR159c	TTGGATTGAAGGGAGCTCTA	20
3	sof-miR159d_MIMAT0001660_Saccharum_officinarum_miR159d	TTGGATTGAAGGGAGCTCTA	20
3	sof-miR159e_MIMAT0001661_Saccharum_officinarum_miR159e	TTGGATTGAAGGGAGCTCTA	20
3	sof-miR396_MIMAT0001657_Saccharum_officinarum_miR396	TTCCACAGCTTTCTTGAACT	20
3	sof-miR396_MIMAT0001657_Saccharum_officinarum_miR396	TTCCACAGCTTTCTTGAACTT	21
3	ssa-miR-27c-2-5p_MIMAT0032580_Salmo_salar_miR-27c-2-5p	GATTAGCTAGTTGGTGAG	18
3	ssa-miR-27c-5p_MIMAT0032578_Salmo_salar_miR-27c-5p	GATTAGCTAGTTGGTGAG	18
3	ssl-miR164a_MIMAT0022507_Salvia_sclarea_miR164a	TGGAGAAGCAGGGCACGTGCA	21
3	ssl-miR164b_MIMAT0022508_Salvia_sclarea_miR164b	TGGAGAAGCAGGGCACGTGCA	21
3	ssl-miR396_MIMAT0022517_Salvia_sclarea_miR396	TTCCACAGCTTTCTTGAACT	20
3	ssl-miR396_MIMAT0022517_Salvia_sclarea_miR396	TTCCACAGCTTTCTTGAACTT	21
3	ssp-miR159a_MIMAT0020292_Saccharum_sp._miR159a	TTGGATTGAAGGGAGCTCTA	20
3	ssp-miR396_MIMAT0020295_Saccharum_sp._miR396	TTCCACAGCTTTCTTGAACT	20
3	ssp-miR396_MIMAT0020295_Saccharum_sp._miR396	TTCCACAGCTTTCTTGAACTT	21
3	stu-miR164-5p_MIMAT0031235_Solanum_tuberosum_miR164-5p	TGGAGAAGCAGGGCACGTGCA	21
3	stu-miR396-5p_MIMAT0031335_Solanum_tuberosum_miR396-5p	TTCCACAGCTTTCTTGAACT	20
3	stu-miR396-5p_MIMAT0031335_Solanum_tuberosum_miR396-5p	TTCCACAGCTTTCTTGAACTT	21
3	tae-miR1135_MIMAT0005370_Triticum_aestivum_miR1135	CGCCCAGTAATTCCGAAC	18
3	tae-miR159a_MIMAT0005343_Triticum_aestivum_miR159a	TTGGATTGAAGGGAGCTCTA	20
3	tae-miR159b_MIMAT0005344_Triticum_aestivum_miR159b	TTGGATTGAAGGGAGCTCTA	20
3	tae-miR164_MIMAT0005346_Triticum_aestivum_miR164	TGGAGAAGCAGGGCACGTGCA	21
3	tca-miR-279a-5p_MIMAT0019125_Tribolium_castaneum_miR-279a-5p	CTTCGGGTCTAGTGGCGC	18
3	tcc-miR164a_MIMAT0020380_Theobroma_cacao_miR164a	TGGAGAAGCAGGGCACGTGCA	21
3	tcc-miR164b_MIMAT0020381_Theobroma_cacao_miR164b	TGGAGAAGCAGGGCACGTGCA	21
3	tcc-miR164c_MIMAT0020382_Theobroma_cacao_miR164c	TGGAGAAGCAGGGCACGTGCA	21
3	tcc-miR396a_MIMAT0020427_Theobroma_cacao_miR396a	TTCCACAGCTTTCTTGAACT	20
3	tcc-miR396a_MIMAT0020427_Theobroma_cacao_miR396a	TTCCACAGCTTTCTTGAACTT	21
3	tcc-miR396b_MIMAT0020428_Theobroma_cacao_miR396b	TTCCACAGCTTTCTTGAACT	20
3	tcc-miR396b_MIMAT0020428_Theobroma_cacao_miR396b	TTCCACAGCTTTCTTGAACTT	21
3	tcc-miR396c_MIMAT0020429_Theobroma_cacao_miR396c	TTCCACAGCTTTCTTGAACT	20
3	tcc-miR396c_MIMAT0020429_Theobroma_cacao_miR396c	TTCCACAGCTTTCTTGAACTT	21
3	tcc-miR396e_MIMAT0020431_Theobroma_cacao_miR396e	TTCCACAGCTTTCTTGAACT	20
3	tcc-miR396e_MIMAT0020431_Theobroma_cacao_miR396e	TTCCACAGCTTTCTTGAACTT	21
3	tgu-miR-218-3p_MIMAT0026984_Taeniopygia_guttata_miR-218-3p	AACATAGTTCTCTCAAGC	18
3	vca-miR159-3p_MIMAT0040991_Vriesea_carinata_miR159-3p	TTGGATTGAAGGGAGCTCTA	20
3	vca-miR396-5p_MIMAT0041013_Vriesea_carinata_miR396-5p	TTCCACAGCTTTCTTGAACT	20
3	vvi-miR159c_MIMAT0005650_Vitis_vinifera_miR159c	TTGGATTGAAGGGAGCTCTA	20
3	vvi-miR164a_MIMAT0005658_Vitis_vinifera_miR164a	TGGAGAAGCAGGGCACGTGCA	21
3	vvi-miR164b_MIMAT0005659_Vitis_vinifera_miR164b	TGGAGAAGCAGGGCACGTGCA	21
3	vvi-miR164c_MIMAT0005660_Vitis_vinifera_miR164c	TGGAGAAGCAGGGCACGTGCA	21
3	vvi-miR164d_MIMAT0005661_Vitis_vinifera_miR164d	TGGAGAAGCAGGGCACGTGCA	21
3	vvi-miR3630-3p_MIMAT0018028_Vitis_vinifera_miR3630-3p	GGGAATCTCTCTGATGCAT	19
3	vvi-miR396a_MIMAT0005724_Vitis_vinifera_miR396a	TTCCACAGCTTTCTTGAACT	20
3	vvi-miR396a_MIMAT0005724_Vitis_vinifera_miR396a	TTCCACAGCTTTCTTGAACTT	21
3	vvi-miR396b_MIMAT0005725_Vitis_vinifera_miR396b	TTCCACAGCTTTCTTGAACT	20
3	vvi-miR396c_MIMAT0006560_Vitis_vinifera_miR396c	TTCCACAGCTTTCTTGAACT	20
3	vvi-miR396c_MIMAT0006560_Vitis_vinifera_miR396c	TTCCACAGCTTTCTTGAACTT	21
3	vvi-miR396d_MIMAT0005726_Vitis_vinifera_miR396d	TTCCACAGCTTTCTTGAACT	20
3	vvi-miR396d_MIMAT0005726_Vitis_vinifera_miR396d	TTCCACAGCTTTCTTGAACTT	21
3	zma-miR159a-3p_MIMAT0001711_Zea_mays_miR159a-3p	TTGGATTGAAGGGAGCTCTA	20
3	zma-miR159b-3p_MIMAT0001712_Zea_mays_miR159b-3p	TTGGATTGAAGGGAGCTCTA	20
3	zma-miR159c-3p_MIMAT0001713_Zea_mays_miR159c-3p	TTGGATTGAAGGGAGCTCTA	20
3	zma-miR159d-3p_MIMAT0001714_Zea_mays_miR159d-3p	TTGGATTGAAGGGAGCTCTA	20
3	zma-miR159f-3p_MIMAT0013975_Zea_mays_miR159f-3p	TTGGATTGAAGGGAGCTCTA	20
3	zma-miR159j-3p_MIMAT0013979_Zea_mays_miR159j-3p	TTGGATTGAAGGGAGCTCTA	20
3	zma-miR159k-3p_MIMAT0013980_Zea_mays_miR159k-3p	TTGGATTGAAGGGAGCTCTA	20
3	zma-miR164a-5p_MIMAT0001364_Zea_mays_miR164a-5p	TGGAGAAGCAGGGCACGTGCA	21
3	zma-miR164b-5p_MIMAT0001366_Zea_mays_miR164b-5p	TGGAGAAGCAGGGCACGTGCA	21
3	zma-miR164c-5p_MIMAT0001367_Zea_mays_miR164c-5p	TGGAGAAGCAGGGCACGTGCA	21
3	zma-miR164d-5p_MIMAT0001365_Zea_mays_miR164d-5p	TGGAGAAGCAGGGCACGTGCA	21
3	zma-miR164f-5p_MIMAT0013983_Zea_mays_miR164f-5p	TGGAGAAGCAGGGCACGTGCA	21
3	zma-miR164g-5p_MIMAT0013984_Zea_mays_miR164g-5p	TGGAGAAGCAGGGCACGTGCA	21
3	zma-miR164h-5p_MIMAT0013985_Zea_mays_miR164h-5p	TGGAGAAGCAGGGCACGTGCA	21
3	zma-miR396a-5p_MIMAT0001703_Zea_mays_miR396a-5p	TTCCACAGCTTTCTTGAACT	20
3	zma-miR396a-5p_MIMAT0001703_Zea_mays_miR396a-5p	TTCCACAGCTTTCTTGAACTT	21
3	zma-miR396b-5p_MIMAT0001702_Zea_mays_miR396b-5p	TTCCACAGCTTTCTTGAACT	20
3	zma-miR396b-5p_MIMAT0001702_Zea_mays_miR396b-5p	TTCCACAGCTTTCTTGAACTT	21
3	zma-miR396e-5p_MIMAT0014014_Zea_mays_miR396e-5p	TTCCACAGCTTTCTTGAACT	20
3	zma-miR396e-5p_MIMAT0014014_Zea_mays_miR396e-5p	TTCCACAGCTTTCTTGAACTT	21
3	zma-miR396f-5p_MIMAT0014015_Zea_mays_miR396f-5p	TTCCACAGCTTTCTTGAACT	20
3	zma-miR396f-5p_MIMAT0014015_Zea_mays_miR396f-5p	TTCCACAGCTTTCTTGAACTT	21
2	aae-miR-11923_MIMAT0046023_Aedes_aegypti_miR-11923	AACGGCGGCCGTAACGAT	18
2	aau-miR396_MIMAT0022674_Acacia_auriculiformis_miR396	TTCCACAGCTTTCTTGAACTG	21
2	ahy-miR159_MIMAT0016321_Arachis_hypogaea_miR159	GGATTGAAGGGAGCTCTA	18
2	ahy-miR167-5p_MIMAT0016324_Arachis_hypogaea_miR167-5p	TGAAGCTGCCAGCATGATCT	20
2	aly-miR156f-3p_MIMAT0017408_Arabidopsis_lyrata_miR156f-3p	GCTCACTCTCTATCTGTCACC	21
2	aly-miR157c-3p_MIMAT0017418_Arabidopsis_lyrata_miR157c-3p	GCTCTCTCTTCTTCTGTCACC	21
2	aly-miR159a-3p_MIMAT0017424_Arabidopsis_lyrata_miR159a-3p	GGATTGAAGGGAGCTCTA	18
2	aly-miR159b-3p_MIMAT0017426_Arabidopsis_lyrata_miR159b-3p	GGATTGAAGGGAGCTCTA	18
2	aly-miR159c-3p_MIMAT0017428_Arabidopsis_lyrata_miR159c-3p	GGATTGAAGGGAGCTCTA	18
2	aly-miR165a-3p_MIMAT0017456_Arabidopsis_lyrata_miR165a-3p	TCGGACCAGGCTTCATTCCC	20
2	aly-miR165b-3p_MIMAT0017458_Arabidopsis_lyrata_miR165b-3p	TCGGACCAGGCTTCATTCCC	20
2	aly-miR166a-3p_MIMAT0017460_Arabidopsis_lyrata_miR166a-3p	TCGGACCAGGCTTCATTCCC	20
2	aly-miR166b-3p_MIMAT0017462_Arabidopsis_lyrata_miR166b-3p	TCGGACCAGGCTTCATTCCC	20
2	aly-miR166c-3p_MIMAT0017464_Arabidopsis_lyrata_miR166c-3p	TCGGACCAGGCTTCATTCCC	20
2	aly-miR166d-3p_MIMAT0017466_Arabidopsis_lyrata_miR166d-3p	TCGGACCAGGCTTCATTCCC	20
2	aly-miR166e-3p_MIMAT0017468_Arabidopsis_lyrata_miR166e-3p	TCGGACCAGGCTTCATTCCC	20
2	aly-miR166f-3p_MIMAT0017470_Arabidopsis_lyrata_miR166f-3p	TCGGACCAGGCTTCATTCCC	20
2	aly-miR166g-3p_MIMAT0017472_Arabidopsis_lyrata_miR166g-3p	TCGGACCAGGCTTCATTCCC	20
2	aly-miR166h-3p_MIMAT0031383_Arabidopsis_lyrata_miR166h-3p	TCGGACCAGGCTTCATTCCC	20
2	aly-miR167a-5p_MIMAT0017473_Arabidopsis_lyrata_miR167a-5p	TGAAGCTGCCAGCATGATCT	20
2	aly-miR167b-5p_MIMAT0017475_Arabidopsis_lyrata_miR167b-5p	TGAAGCTGCCAGCATGATCT	20
2	aly-miR167d-5p_MIMAT0017479_Arabidopsis_lyrata_miR167d-5p	TGAAGCTGCCAGCATGATCT	20
2	aly-miR396a-5p_MIMAT0017557_Arabidopsis_lyrata_miR396a-5p	TTCCACAGCTTTCTTGAACTG	21
2	aly-miR396b-5p_MIMAT0017559_Arabidopsis_lyrata_miR396b-5p	TTCCACAGCTTTCTTGAACTG	21
2	ama-miR396-5p_MIMAT0031154_Avicennia_marina_miR396-5p	TTCCACAGCTTTCTTGAACTG	21
2	amg-miR396_MIMAT0022680_Acacia_mangium_miR396	TTCCACAGCTTTCTTGAACTG	21
2	aof-miR159_MIMAT0049768_Asparagus_officinalis_miR159	GGATTGAAGGGAGCTCTA	18
2	aof-miR166c_MIMAT0049775_Asparagus_officinalis_miR166c	TCGGACCAGGCTTCATTCCC	20
2	aof-miR166d_MIMAT0049776_Asparagus_officinalis_miR166d	TCGGACCAGGCTTCATTCCC	20
2	aof-miR167a_MIMAT0049777_Asparagus_officinalis_miR167a	TGAAGCTGCCAGCATGATCT	20
2	aof-miR167b_MIMAT0049778_Asparagus_officinalis_miR167b	TGAAGCTGCCAGCATGATCT	20
2	aof-miR167c_MIMAT0049779_Asparagus_officinalis_miR167c	TGAAGCTGCCAGCATGATCT	20
2	aof-miR396b_MIMAT0049804_Asparagus_officinalis_miR396b	TTCCACAGCTTTCTTGAACTG	21
2	aqc-miR166a_MIMAT0012556_Aquilegia_caerulea_miR166a	TCGGACCAGGCTTCATTCCC	20
2	aqc-miR166b_MIMAT0012557_Aquilegia_caerulea_miR166b	TCGGACCAGGCTTCATTCCC	20
2	aqc-miR166c_MIMAT0012558_Aquilegia_caerulea_miR166c	TCGGACCAGGCTTCATTCCC	20
2	aqc-miR166d_MIMAT0012559_Aquilegia_caerulea_miR166d	TCGGACCAGGCTTCATTCCC	20
2	aqc-miR166e_MIMAT0012555_Aquilegia_caerulea_miR166e	TCGGACCAGGCTTCATTCCC	20
2	aqc-miR396a_MIMAT0012576_Aquilegia_caerulea_miR396a	TTCCACAGCTTTCTTGAACTG	21
2	aqc-miR396b_MIMAT0012577_Aquilegia_caerulea_miR396b	TTCCACAGCTTTCTTGAACTG	21
2	ata-miR166a-3p_MIMAT0037113_Aegilops_tauschii_miR166a-3p	TCGGACCAGGCTTCATTCCC	20
2	ata-miR166b-3p_MIMAT0037127_Aegilops_tauschii_miR166b-3p	TCGGACCAGGCTTCATTCCC	20
2	ata-miR166c-3p_MIMAT0037249_Aegilops_tauschii_miR166c-3p	TCGGACCAGGCTTCATTCCC	20
2	ata-miR166d-3p_MIMAT0037159_Aegilops_tauschii_miR166d-3p	TCGGACCAGGCTTCATTCCC	20
2	ata-miR166e-3p_MIMAT0037121_Aegilops_tauschii_miR166e-3p	TCGGACCAGGCTTCATTCCC	20
2	ata-miR167a-5p_MIMAT0037092_Aegilops_tauschii_miR167a-5p	TGAAGCTGCCAGCATGATCT	20
2	ata-miR167b-5p_MIMAT0037174_Aegilops_tauschii_miR167b-5p	TGAAGCTGCCAGCATGATCT	20
2	ata-miR167c-3p_MIMAT0037089_Aegilops_tauschii_miR167c-3p	GATTATGACTGAAAGCCTC	19
2	ata-miR167c-5p_MIMAT0037088_Aegilops_tauschii_miR167c-5p	TGAAGCTGCCAGCATGATCT	20
2	ata-miR167d-5p_MIMAT0037232_Aegilops_tauschii_miR167d-5p	TGAAGCTGCCAGCATGATCT	20
2	ata-miR167e-5p_MIMAT0037108_Aegilops_tauschii_miR167e-5p	TGAAGCTGCCAGCATGATCT	20
2	ata-miR167f-5p_MIMAT0037196_Aegilops_tauschii_miR167f-5p	TGAAGCTGCCAGCATGATCT	20
2	ata-miR396c-5p_MIMAT0037170_Aegilops_tauschii_miR396c-5p	TTCCACAGCTTTCTTGAACTG	21
2	ata-miR396e-5p_MIMAT0037168_Aegilops_tauschii_miR396e-5p	TTCCACAGCTTTCTTGAACTG	21
2	ata-miR5168-3p_MIMAT0037131_Aegilops_tauschii_miR5168-3p	TCGGACCAGGCTTCATTCCC	20
2	ath-miR156f-3p_MIMAT0031869_Arabidopsis_thaliana_miR156f-3p	GCTCACTCTCTATCTGTCACC	21
2	ath-miR157c-3p_MIMAT0031872_Arabidopsis_thaliana_miR157c-3p	GCTCTCTCTTCTTCTGTCACC	21
2	ath-miR159a_MIMAT0000177_Arabidopsis_thaliana_miR159a	GGATTGAAGGGAGCTCTA	18
2	ath-miR159b-3p_MIMAT0000207_Arabidopsis_thaliana_miR159b-3p	GGATTGAAGGGAGCTCTA	18
2	ath-miR159c_MIMAT0001015_Arabidopsis_thaliana_miR159c	GGATTGAAGGGAGCTCTA	18
2	ath-miR165a-3p_MIMAT0000187_Arabidopsis_thaliana_miR165a-3p	TCGGACCAGGCTTCATTCCC	20
2	ath-miR165b_MIMAT0000188_Arabidopsis_thaliana_miR165b	TCGGACCAGGCTTCATTCCC	20
2	ath-miR166a-3p_MIMAT0000189_Arabidopsis_thaliana_miR166a-3p	TCGGACCAGGCTTCATTCCC	20
2	ath-miR166b-3p_MIMAT0000190_Arabidopsis_thaliana_miR166b-3p	TCGGACCAGGCTTCATTCCC	20
2	ath-miR166c_MIMAT0000191_Arabidopsis_thaliana_miR166c	TCGGACCAGGCTTCATTCCC	20
2	ath-miR166d_MIMAT0000192_Arabidopsis_thaliana_miR166d	TCGGACCAGGCTTCATTCCC	20
2	ath-miR166e-3p_MIMAT0000193_Arabidopsis_thaliana_miR166e-3p	TCGGACCAGGCTTCATTCCC	20
2	ath-miR166f_MIMAT0000194_Arabidopsis_thaliana_miR166f	TCGGACCAGGCTTCATTCCC	20
2	ath-miR166g_MIMAT0000195_Arabidopsis_thaliana_miR166g	TCGGACCAGGCTTCATTCCC	20
2	ath-miR167a-5p_MIMAT0000196_Arabidopsis_thaliana_miR167a-5p	TGAAGCTGCCAGCATGATCT	20
2	ath-miR167b_MIMAT0000197_Arabidopsis_thaliana_miR167b	TGAAGCTGCCAGCATGATCT	20
2	ath-miR167d_MIMAT0000905_Arabidopsis_thaliana_miR167d	TGAAGCTGCCAGCATGATCT	20
2	ath-miR396a-5p_MIMAT0000944_Arabidopsis_thaliana_miR396a-5p	TTCCACAGCTTTCTTGAACTG	21
2	ath-miR396b-5p_MIMAT0000945_Arabidopsis_thaliana_miR396b-5p	TTCCACAGCTTTCTTGAACTG	21
2	atr-miR159_MIMAT0033911_Amborella_trichopoda_miR159	GGATTGAAGGGAGCTCTA	18
2	atr-miR166a_MIMAT0033915_Amborella_trichopoda_miR166a	TCGGACCAGGCTTCATTCCC	20
2	atr-miR166c_MIMAT0033917_Amborella_trichopoda_miR166c	TCGGACCAGGCTTCATTCCC	20
2	atr-miR166d_MIMAT0033918_Amborella_trichopoda_miR166d	TCGGACCAGGCTTCATTCCC	20
2	atr-miR167_MIMAT0033919_Amborella_trichopoda_miR167	TGAAGCTGCCAGCATGATCT	20
2	atr-miR396b_MIMAT0033939_Amborella_trichopoda_miR396b	TTCCACAGCTTTCTTGAACTG	21
2	atr-miR396c_MIMAT0033940_Amborella_trichopoda_miR396c	TTCCACAGCTTTCTTGAACTG	21
2	atr-miR396e_MIMAT0033942_Amborella_trichopoda_miR396e	TTCCACAGCTTTCTTGAACTG	21
2	bcy-miR396a_MIMAT0020965_Bruguiera_cylindrica_miR396a	TTCCACAGCTTTCTTGAACTG	21
2	bcy-miR396b_MIMAT0020966_Bruguiera_cylindrica_miR396b	TTCCACAGCTTTCTTGAACTG	21
2	bdi-miR1135_MIMAT0012191_Brachypodium_distachyon_miR1135	TACGCCCAGTAATTCCGA	18
2	bdi-miR159b-3p.1_MIMAT0030086_Brachypodium_distachyon_miR159b-3p.1	GGATTGAAGGGAGCTCTA	18
2	bdi-miR166a-3p_MIMAT0012185_Brachypodium_distachyon_miR166a-3p	TCGGACCAGGCTTCATTCCC	20
2	bdi-miR166b-3p_MIMAT0020667_Brachypodium_distachyon_miR166b-3p	TCGGACCAGGCTTCATTCCC	20
2	bdi-miR166c-3p_MIMAT0020688_Brachypodium_distachyon_miR166c-3p	TCGGACCAGGCTTCATTCCC	20
2	bdi-miR166d-3p_MIMAT0020664_Brachypodium_distachyon_miR166d-3p	TCGGACCAGGCTTCATTCCC	20
2	bdi-miR166e-3p_MIMAT0020687_Brachypodium_distachyon_miR166e-3p	TCGGACCAGGCTTCATTCCC	20
2	bdi-miR166h-3p_MIMAT0030088_Brachypodium_distachyon_miR166h-3p	TCGGACCAGGCTTCATTCCC	20
2	bdi-miR166i-3p_MIMAT0030090_Brachypodium_distachyon_miR166i-3p	TCGGACCAGGCTTCATTCCC	20
2	bdi-miR166j_MIMAT0035512_Brachypodium_distachyon_miR166j	TCGGACCAGGCTTCATTCCC	20
2	bdi-miR167a_MIMAT0012176_Brachypodium_distachyon_miR167a	TGAAGCTGCCAGCATGATCT	20
2	bdi-miR167b_MIMAT0020666_Brachypodium_distachyon_miR167b	TGAAGCTGCCAGCATGATCT	20
2	bdi-miR167c-5p_MIMAT0020670_Brachypodium_distachyon_miR167c-5p	TGAAGCTGCCAGCATGATCT	20
2	bdi-miR167d-5p_MIMAT0020677_Brachypodium_distachyon_miR167d-5p	TGAAGCTGCCAGCATGATCT	20
2	bdi-miR167e-5p_MIMAT0030091_Brachypodium_distachyon_miR167e-5p	TGAAGCTGCCAGCATGATCT	20
2	bdi-miR167f_MIMAT0035513_Brachypodium_distachyon_miR167f	TGAAGCTGCCAGCATGATCT	20
2	bdi-miR167g_MIMAT0035514_Brachypodium_distachyon_miR167g	TGAAGCTGCCAGCATGATCT	20
2	bdi-miR396c-5p_MIMAT0020676_Brachypodium_distachyon_miR396c-5p	TTCCACAGCTTTCTTGAACTG	21
2	bdi-miR396d-5p_MIMAT0020671_Brachypodium_distachyon_miR396d-5p	TTCCACAGCTTTCTTGAACTG	21
2	bdi-miR396e-5p_MIMAT0020683_Brachypodium_distachyon_miR396e-5p	TTCCACAGCTTTCTTGAACTG	21
2	bdi-miR5054_MIMAT0020763_Brachypodium_distachyon_miR5054	TCCCCACAGTCGGCGCCA	18
2	bdi-miR5185l-3p_MIMAT0030128_Brachypodium_distachyon_miR5185l-3p	GGAGGTTGGCTTAGAAGC	18
2	bdi-miR7741-3p.2_MIMAT0030222_Brachypodium_distachyon_miR7741-3p.2	AGCATGTGGAACTTCCAAA	19
2	bgy-miR396a_MIMAT0020961_Bruguiera_gymnorhiza_miR396a	TTCCACAGCTTTCTTGAACTG	21
2	bgy-miR396b_MIMAT0020962_Bruguiera_gymnorhiza_miR396b	TTCCACAGCTTTCTTGAACTG	21
2	bmo-miR-3395_MIMAT0015599_Bombyx_mori_miR-3395	CTAGCTCAGCGATGTCGC	18
2	bna-miR159_MIMAT0005635_Brassica_napus_miR159	GGATTGAAGGGAGCTCTA	18
2	bna-miR166a_MIMAT0005629_Brassica_napus_miR166a	TCGGACCAGGCTTCATTCCC	20
2	bna-miR166b_MIMAT0005630_Brassica_napus_miR166b	TCGGACCAGGCTTCATTCCC	20
2	bna-miR166c_MIMAT0005631_Brassica_napus_miR166c	TCGGACCAGGCTTCATTCCC	20
2	bna-miR166d_MIMAT0005632_Brassica_napus_miR166d	TCGGACCAGGCTTCATTCCC	20
2	bna-miR166e_MIMAT0023626_Brassica_napus_miR166e	TCGGACCAGGCTTCATTCCC	20
2	bna-miR166f_MIMAT0023625_Brassica_napus_miR166f	TCGGACCAGGCTTCATTCCC	20
2	bna-miR167a_MIMAT0005626_Brassica_napus_miR167a	TGAAGCTGCCAGCATGATCT	20
2	bna-miR167b_MIMAT0005627_Brassica_napus_miR167b	TGAAGCTGCCAGCATGATCT	20
2	bna-miR167c_MIMAT0005628_Brassica_napus_miR167c	TGAAGCTGCCAGCATGATCT	20
2	bna-miR167d_MIMAT0023627_Brassica_napus_miR167d	TGAAGCTGCCAGCATGATCT	20
2	bna-miR396a_MIMAT0004448_Brassica_napus_miR396a	TTCCACAGCTTTCTTGAACTG	21
2	bra-miR156b-3p_MIMAT0035819_Brassica_rapa_miR156b-3p	GCTCACTCTCTATCTGTCACC	21
2	bra-miR156d-3p_MIMAT0035823_Brassica_rapa_miR156d-3p	GCTCACTCTCTATCTGTCACC	21
2	bra-miR159a_MIMAT0010153_Brassica_rapa_miR159a	GGATTGAAGGGAGCTCTA	18
2	bra-miR167a_MIMAT0010157_Brassica_rapa_miR167a	TGAAGCTGCCAGCATGATCT	20
2	bra-miR167b_MIMAT0010158_Brassica_rapa_miR167b	TGAAGCTGCCAGCATGATCT	20
2	bra-miR167c_MIMAT0010159_Brassica_rapa_miR167c	TGAAGCTGCCAGCATGATCT	20
2	bra-miR167d_MIMAT0010160_Brassica_rapa_miR167d	TGAAGCTGCCAGCATGATCT	20
2	bra-miR396-5p_MIMAT0035852_Brassica_rapa_miR396-5p	TTCCACAGCTTTCTTGAACTG	21
2	bta-miR-11980_MIMAT0046368_Bos_taurus_miR-11980	AGGGAACGGGCTTGGCAGA	19
2	bta-miR-11980_MIMAT0046368_Bos_taurus_miR-11980	GGGAACGGGCTTGGCGGAA	19
2	bta-miR-12058_MIMAT0046765_Bos_taurus_miR-12058	TTCTGCCAGTAGTCATAT	18
2	bta-miR-1260b_MIMAT0024568_Bos_taurus_miR-1260b	ATCCCGCCACTCCGACCA	18
2	bta-miR-2478_MIMAT0012070_Bos_taurus_miR-2478	ATCCCACTCCTGACACCA	18
2	bta-miR-2478_MIMAT0012070_Bos_taurus_miR-2478	ATCCCACTTCTTACACCA	18
2	bta-miR-2478_MIMAT0012070_Bos_taurus_miR-2478	TATCCCACTTCTGACACCA	19
2	bta-miR-2898_MIMAT0013856_Bos_taurus_miR-2898	TGGTGGAGATGCCGGGGA	18
2	bta-miR-574_MIMAT0024577_Bos_taurus_miR-574	TGTGTGTGTGTGTGTGTGTGT	21
2	cas-miR156f-3p_MIMAT0045275_Camelina_sativa_miR156f-3p	GCTCACTCTCTATCTGTCACC	21
2	cas-miR157b_MIMAT0045283_Camelina_sativa_miR157b	GCTCTCTCTTCTTCTGTCACC	21
2	cas-miR157c_MIMAT0045284_Camelina_sativa_miR157c	GCTCTCTCTTCTTCTGTCACC	21
2	cas-miR159a_MIMAT0045289_Camelina_sativa_miR159a	GGATTGAAGGGAGCTCTA	18
2	cas-miR159b-3p_MIMAT0045288_Camelina_sativa_miR159b-3p	GGATTGAAGGGAGCTCTA	18
2	cas-miR159c-3p_MIMAT0045264_Camelina_sativa_miR159c-3p	GGATTGAAGGGAGCTCTA	18
2	cas-miR165a_MIMAT0045296_Camelina_sativa_miR165a	TCGGACCAGGCTTCATTCCC	20
2	cas-miR166c-3p_MIMAT0045301_Camelina_sativa_miR166c-3p	TCGGACCAGGCTTCATTCCC	20
2	cas-miR166d_MIMAT0045302_Camelina_sativa_miR166d	TCGGACCAGGCTTCATTCCC	20
2	cas-miR166e_MIMAT0045303_Camelina_sativa_miR166e	TCGGACCAGGCTTCATTCCC	20
2	cas-miR166f-3p_MIMAT0045305_Camelina_sativa_miR166f-3p	TCGGACCAGGCTTCATTCCC	20
2	cas-miR396a_MIMAT0045346_Camelina_sativa_miR396a	TTCCACAGCTTTCTTGAACTG	21
2	cas-miR396b_MIMAT0045347_Camelina_sativa_miR396b	TTCCACAGCTTTCTTGAACTG	21
2	cca-miR167_MIMAT0024516_Cynara_cardunculus_miR167	TGAAGCTGCCAGCATGATCT	20
2	cca-miR396a-5p_MIMAT0024529_Cynara_cardunculus_miR396a-5p	TTCCACAGCTTTCTTGAACTG	21
2	ccl-miR167a_MIMAT0014072_Citrus_clementina_miR167a	TGAAGCTGCCAGCATGATCT	20
2	ccl-miR167b_MIMAT0014083_Citrus_clementina_miR167b	TGAAGCTGCCAGCATGATCT	20
2	ccl-miR396_MIMAT0014078_Citrus_clementina_miR396	TTCCACAGCTTTCTTGAACTG	21
2	cel-miR-2210-3p_MIMAT0011436_Caenorhabditis_elegans_miR-2210-3p	AAAGTCGCTTGCTCTACCG	19
2	cel-miR-8209-3p_MIMAT0032836_Caenorhabditis_elegans_miR-8209-3p	CTTCCCACTTCGTTTCCC	18
2	cfa-miR-1842_MIMAT0006701_Canis_familiaris_miR-1842	GGCTCTGCTAAGTCGGCT	18
2	cme-miR159a_MIMAT0026160_Cucumis_melo_miR159a	GGATTGAAGGGAGCTCTA	18
2	cme-miR159b_MIMAT0026168_Cucumis_melo_miR159b	GGATTGAAGGGAGCTCTA	18
2	cme-miR166a_MIMAT0026110_Cucumis_melo_miR166a	TCGGACCAGGCTTCATTCCC	20
2	cme-miR166b_MIMAT0026103_Cucumis_melo_miR166b	TCGGACCAGGCTTCATTCCC	20
2	cme-miR166c_MIMAT0026097_Cucumis_melo_miR166c	TCGGACCAGGCTTCATTCCC	20
2	cme-miR166d_MIMAT0026107_Cucumis_melo_miR166d	TCGGACCAGGCTTCATTCCC	20
2	cme-miR166e_MIMAT0026179_Cucumis_melo_miR166e	TCGGACCAGGCTTCATTCCC	20
2	cme-miR166f_MIMAT0026109_Cucumis_melo_miR166f	TCGGACCAGGCTTCATTCCC	20
2	cme-miR166g_MIMAT0026165_Cucumis_melo_miR166g	TCGGACCAGGCTTCATTCCC	20
2	cme-miR166h_MIMAT0026108_Cucumis_melo_miR166h	TCGGACCAGGCTTCATTCCC	20
2	cme-miR166i_MIMAT0026091_Cucumis_melo_miR166i	TCGGACCAGGCTTCATTCCC	20
2	cme-miR167a_MIMAT0026112_Cucumis_melo_miR167a	TGAAGCTGCCAGCATGATCT	20
2	cme-miR167b_MIMAT0026113_Cucumis_melo_miR167b	TGAAGCTGCCAGCATGATCT	20
2	cme-miR167c_MIMAT0026176_Cucumis_melo_miR167c	TGAAGCTGCCAGCATGATCT	20
2	cme-miR167d_MIMAT0026163_Cucumis_melo_miR167d	TGAAGCTGCCAGCATGATCT	20
2	cme-miR167f_MIMAT0026164_Cucumis_melo_miR167f	TGAAGCTGCCAGCATGATCT	20
2	cme-miR396a_MIMAT0026106_Cucumis_melo_miR396a	TTCCACAGCTTTCTTGAACTG	21
2	cme-miR396b_MIMAT0026145_Cucumis_melo_miR396b	TTCCACAGCTTTCTTGAACTG	21
2	cme-miR396c_MIMAT0026146_Cucumis_melo_miR396c	TTCCACAGCTTTCTTGAACTG	21
2	cme-miR396d_MIMAT0026147_Cucumis_melo_miR396d	TTCCACAGCTTTCTTGAACTG	21
2	cpa-miR159a_MIMAT0031780_Carica_papaya_miR159a	GGATTGAAGGGAGCTCTA	18
2	cpa-miR166a_MIMAT0031796_Carica_papaya_miR166a	TCGGACCAGGCTTCATTCCC	20
2	cpa-miR166b_MIMAT0031797_Carica_papaya_miR166b	TCGGACCAGGCTTCATTCCC	20
2	cpa-miR166c_MIMAT0031798_Carica_papaya_miR166c	TCGGACCAGGCTTCATTCCC	20
2	cpa-miR166d_MIMAT0031799_Carica_papaya_miR166d	TCGGACCAGGCTTCATTCCC	20
2	cpa-miR167a_MIMAT0031801_Carica_papaya_miR167a	TGAAGCTGCCAGCATGATCT	20
2	cpa-miR167b_MIMAT0031802_Carica_papaya_miR167b	TGAAGCTGCCAGCATGATCT	20
2	cpa-miR167c_MIMAT0031803_Carica_papaya_miR167c	TGAAGCTGCCAGCATGATCT	20
2	cpa-miR167d_MIMAT0031804_Carica_papaya_miR167d	TGAAGCTGCCAGCATGATCT	20
2	cpa-miR396_MIMAT0031822_Carica_papaya_miR396	TTCCACAGCTTTCTTGAACTG	21
2	cpo-miR-1842-5p_MIMAT0047427_Cavia_porcellus_miR-1842-5p	GGCTCTGCTAAGTCGGCTT	19
2	cpo-miR-1842-5p_MIMAT0047427_Cavia_porcellus_miR-1842-5p	TGGCTCTGCTAAGTCGGCT	19
2	cpo-miR-496-5p_MIMAT0047293_Cavia_porcellus_miR-496-5p	TGTCCATTGTGTCTTCATT	19
2	cpo-miR-574-5p_MIMAT0047349_Cavia_porcellus_miR-574-5p	TGTGTGTGTGTGTGTGTGTGT	21
2	crt-miR166a_MIMAT0014084_Citrus_reticulata_miR166a	TCGGACCAGGCTTCATTCCC	20
2	crt-miR166b_MIMAT0014085_Citrus_reticulata_miR166b	TCGGACCAGGCTTCATTCCC	20
2	csi-miR156c-3p_MIMAT0048853_Citrus_sinensis_miR156c-3p	GCTCACTCTCTATCTGTCACC	21
2	csi-miR156g-3p_MIMAT0048860_Citrus_sinensis_miR156g-3p	GCTCTCTCTTCTTCTGTCACC	21
2	csi-miR159a-3p_MIMAT0018450_Citrus_sinensis_miR159a-3p	GGATTGAAGGGAGCTCTA	18
2	csi-miR166a-3p_MIMAT0014090_Citrus_sinensis_miR166a-3p	TCGGACCAGGCTTCATTCCC	20
2	csi-miR166c-3p_MIMAT0018451_Citrus_sinensis_miR166c-3p	TCGGACCAGGCTTCATTCCC	20
2	csi-miR166e-3p_MIMAT0014070_Citrus_sinensis_miR166e-3p	TCGGACCAGGCTTCATTCCC	20
2	csi-miR166f-3p_MIMAT0048877_Citrus_sinensis_miR166f-3p	TCGGACCAGGCTTCATTCCC	20
2	csi-miR167a-5p_MIMAT0018498_Citrus_sinensis_miR167a-5p	TGAAGCTGCCAGCATGATCT	20
2	csi-miR167b-5p_MIMAT0018454_Citrus_sinensis_miR167b-5p	TGAAGCTGCCAGCATGATCT	20
2	csi-miR167c-5p_MIMAT0018453_Citrus_sinensis_miR167c-5p	TGAAGCTGCCAGCATGATCT	20
2	csi-miR167d-5p_MIMAT0048884_Citrus_sinensis_miR167d-5p	TGAAGCTGCCAGCATGATCT	20
2	csi-miR167e-5p_MIMAT0048886_Citrus_sinensis_miR167e-5p	TGAAGCTGCCAGCATGATCT	20
2	csi-miR396a-5p_MIMAT0018463_Citrus_sinensis_miR396a-5p	TTCCACAGCTTTCTTGAACTG	21
2	csi-miR396b-5p_MIMAT0018464_Citrus_sinensis_miR396b-5p	TTCCACAGCTTTCTTGAACTG	21
2	csi-miR396f-5p_MIMAT0048930_Citrus_sinensis_miR396f-5p	TTCCACAGCTTTCTTGAACTG	21
2	ctr-miR166_MIMAT0014071_Citrus_trifoliata_miR166	TCGGACCAGGCTTCATTCCC	20
2	ctr-miR167_MIMAT0014081_Citrus_trifoliata_miR167	TGAAGCTGCCAGCATGATCT	20
2	dno-miR-1842-5p_MIMAT0048051_Dasypus_novemcinctus_miR-1842-5p	GGCTCTGCTAAGTCGGCTT	19
2	dno-miR-1842-5p_MIMAT0048051_Dasypus_novemcinctus_miR-1842-5p	TGGCTCTGCTAAGTCGGCT	19
2	dno-miR-574-5p_MIMAT0047978_Dasypus_novemcinctus_miR-574-5p	TGTGTGTGTGTGTGTGTGTGT	21
2	dpr-miR166a_MIMAT0023529_Digitalis_purpurea_miR166a	TCGGACCAGGCTTCATTCCC	20
2	dpr-miR166b_MIMAT0023530_Digitalis_purpurea_miR166b	TCGGACCAGGCTTCATTCCC	20
2	dpr-miR167a_MIMAT0023531_Digitalis_purpurea_miR167a	TGAAGCTGCCAGCATGATCT	20
2	dpr-miR167b_MIMAT0023532_Digitalis_purpurea_miR167b	TGAAGCTGCCAGCATGATCT	20
2	dpr-miR167c_MIMAT0023533_Digitalis_purpurea_miR167c	TGAAGCTGCCAGCATGATCT	20
2	dpr-miR396_MIMAT0023536_Digitalis_purpurea_miR396	TTCCACAGCTTTCTTGAACTG	21
2	dvi-miR-9698-3p_MIMAT0039239_Drosophila_virilis_miR-9698-3p	TGGCGGAGAGGGTGGGATT	19
2	ebv-miR-BART2-3p_MIMAT0004744_Epstein_Barr_miR-BART2-3p	AGGAGCGATCTGGAGCAAA	19
2	eca-miR-8949_MIMAT0034478_Equus_caballus_miR-8949	GAACCCGGGGAACTGAAAC	19
2	eca-miR-9021_MIMAT0034562_Equus_caballus_miR-9021	CCGTTGCCGAGAGTCGTT	18
2	efu-miR-1842_MIMAT0035137_Eptesicus_fuscus_miR-1842	GGCTCTGCTAAGTCGGCTT	19
2	efu-miR-1842_MIMAT0035137_Eptesicus_fuscus_miR-1842	TGGCTCTGCTAAGTCGGCT	19
2	efu-miR-9287_MIMAT0034942_Eptesicus_fuscus_miR-9287	ACTTCCCCACTGTCTCCA	18
2	eun-miR166-3p_MIMAT0041058_Eugenia_uniflora_miR166-3p	TCGGACCAGGCTTCATTCCC	20
2	eun-miR167a-5p_MIMAT0041059_Eugenia_uniflora_miR167a-5p	TGAAGCTGCCAGCATGATCT	20
2	eun-miR167b-5p_MIMAT0041061_Eugenia_uniflora_miR167b-5p	TGAAGCTGCCAGCATGATCT	20
2	eun-miR167c-5p_MIMAT0041063_Eugenia_uniflora_miR167c-5p	TGAAGCTGCCAGCATGATCT	20
2	eun-miR396b-5p_MIMAT0041076_Eugenia_uniflora_miR396b-5p	TTCCACAGCTTTCTTGAACTG	21
2	far-miR159_MIMAT0018362_Festuca_arundinacea_miR159	GGATTGAAGGGAGCTCTA	18
2	fve-miR159a-3p_MIMAT0044488_Fragaria_vesca_miR159a-3p	GGATTGAAGGGAGCTCTA	18
2	fve-miR159b_MIMAT0044489_Fragaria_vesca_miR159b	GGATTGAAGGGAGCTCTA	18
2	fve-miR159c_MIMAT0044490_Fragaria_vesca_miR159c	GGATTGAAGGGAGCTCTA	18
2	fve-miR166a_MIMAT0044500_Fragaria_vesca_miR166a	TCGGACCAGGCTTCATTCCC	20
2	fve-miR166b_MIMAT0044501_Fragaria_vesca_miR166b	TCGGACCAGGCTTCATTCCC	20
2	fve-miR166c_MIMAT0044504_Fragaria_vesca_miR166c	TCGGACCAGGCTTCATTCCC	20
2	fve-miR166d-3p_MIMAT0044503_Fragaria_vesca_miR166d-3p	TCGGACCAGGCTTCATTCCC	20
2	fve-miR166e_MIMAT0044499_Fragaria_vesca_miR166e	TCGGACCAGGCTTCATTCCC	20
2	fve-miR166f_MIMAT0044505_Fragaria_vesca_miR166f	TCGGACCAGGCTTCATTCCC	20
2	fve-miR167a_MIMAT0044509_Fragaria_vesca_miR167a	TGAAGCTGCCAGCATGATCT	20
2	fve-miR167b_MIMAT0044507_Fragaria_vesca_miR167b	TGAAGCTGCCAGCATGATCT	20
2	fve-miR167c_MIMAT0044508_Fragaria_vesca_miR167c	TGAAGCTGCCAGCATGATCT	20
2	fve-miR167d_MIMAT0044506_Fragaria_vesca_miR167d	TGAAGCTGCCAGCATGATCT	20
2	fve-miR396a-5p_MIMAT0044546_Fragaria_vesca_miR396a-5p	TTCCACAGCTTTCTTGAACTG	21
2	fve-miR396b-5p_MIMAT0044544_Fragaria_vesca_miR396b-5p	TTCCACAGCTTTCTTGAACTG	21
2	fve-miR396c-5p_MIMAT0044548_Fragaria_vesca_miR396c-5p	TTCCACAGCTTTCTTGAACTG	21
2	fve-miR396d_MIMAT0044550_Fragaria_vesca_miR396d	TTCCACAGCTTTCTTGAACTG	21
2	gga-miR-12227-5p_MIMAT0049931_Gallus_gallus_miR-12227-5p	GTGGGGGGCACAGGCCAGGG	20
2	gga-miR-1582_MIMAT0007443_Gallus_gallus_miR-1582	AAAGAGAGCCAGAACACAG	19
2	gga-miR-6547-5p_MIMAT0025597_Gallus_gallus_miR-6547-5p	TGCGATGTGGGGACGGAG	18
2	gga-miR-726-5p_MIMAT0050085_Gallus_gallus_miR-726-5p	GATTTCCGACCGTTCTGA	18
2	ggo-miR-1260b_MIMAT0024240_Gorilla_gorilla_miR-1260b	ATCCCGCCACTCCGACCA	18
2	ggo-miR-1266_MIMAT0024268_Gorilla_gorilla_miR-1266	AGCTGTAGGTCAGGGCTG	18
2	ghr-miR166b_MIMAT0005813_Gossypium_hirsutum_miR166b	TCGGACCAGGCTTCATTCCC	20
2	ghr-miR167a_MIMAT0014332_Gossypium_hirsutum_miR167a	TGAAGCTGCCAGCATGATCT	20
2	ghr-miR167b_MIMAT0025838_Gossypium_hirsutum_miR167b	TGAAGCTGCCAGCATGATCT	20
2	ghr-miR396a_MIMAT0005818_Gossypium_hirsutum_miR396a	TTCCACAGCTTTCTTGAACTG	21
2	ghr-miR396b_MIMAT0005819_Gossypium_hirsutum_miR396b	TTCCACAGCTTTCTTGAACTG	21
2	gma-miR159a-3p_MIMAT0001675_Glycine_max_miR159a-3p	GGATTGAAGGGAGCTCTA	18
2	gma-miR159e-3p_MIMAT0021641_Glycine_max_miR159e-3p	GGATTGAAGGGAGCTCTA	18
2	gma-miR166a-3p_MIMAT0001677_Glycine_max_miR166a-3p	TCGGACCAGGCTTCATTCCC	20
2	gma-miR166b_MIMAT0001678_Glycine_max_miR166b	TCGGACCAGGCTTCATTCCC	20
2	gma-miR166c-3p_MIMAT0020978_Glycine_max_miR166c-3p	TCGGACCAGGCTTCATTCCC	20
2	gma-miR166d_MIMAT0020979_Glycine_max_miR166d	TCGGACCAGGCTTCATTCCC	20
2	gma-miR166e_MIMAT0020980_Glycine_max_miR166e	TCGGACCAGGCTTCATTCCC	20
2	gma-miR166f_MIMAT0020981_Glycine_max_miR166f	TCGGACCAGGCTTCATTCCC	20
2	gma-miR166g_MIMAT0020982_Glycine_max_miR166g	TCGGACCAGGCTTCATTCCC	20
2	gma-miR166i-3p_MIMAT0021646_Glycine_max_miR166i-3p	TCGGACCAGGCTTCATTCCC	20
2	gma-miR166j-3p_MIMAT0021648_Glycine_max_miR166j-3p	TCGGACCAGGCTTCATTCCC	20
2	gma-miR166n_MIMAT0024896_Glycine_max_miR166n	TCGGACCAGGCTTCATTCCC	20
2	gma-miR166o_MIMAT0024897_Glycine_max_miR166o	TCGGACCAGGCTTCATTCCC	20
2	gma-miR166p_MIMAT0024898_Glycine_max_miR166p	TCGGACCAGGCTTCATTCCC	20
2	gma-miR166q_MIMAT0024899_Glycine_max_miR166q	TCGGACCAGGCTTCATTCCC	20
2	gma-miR166r_MIMAT0024900_Glycine_max_miR166r	TCGGACCAGGCTTCATTCCC	20
2	gma-miR166s_MIMAT0024901_Glycine_max_miR166s	TCGGACCAGGCTTCATTCCC	20
2	gma-miR166t_MIMAT0024902_Glycine_max_miR166t	TCGGACCAGGCTTCATTCCC	20
2	gma-miR167a_MIMAT0001679_Glycine_max_miR167a	TGAAGCTGCCAGCATGATCT	20
2	gma-miR167b_MIMAT0001680_Glycine_max_miR167b	TGAAGCTGCCAGCATGATCT	20
2	gma-miR167c_MIMAT0007355_Glycine_max_miR167c	TGAAGCTGCCAGCATGATCT	20
2	gma-miR167d_MIMAT0010078_Glycine_max_miR167d	TGAAGCTGCCAGCATGATCT	20
2	gma-miR167e_MIMAT0011196_Glycine_max_miR167e	TGAAGCTGCCAGCATGATCT	20
2	gma-miR167f_MIMAT0011197_Glycine_max_miR167f	TGAAGCTGCCAGCATGATCT	20
2	gma-miR167g_MIMAT0018307_Glycine_max_miR167g	TGAAGCTGCCAGCATGATCT	20
2	gma-miR167j_MIMAT0021677_Glycine_max_miR167j	TGAAGCTGCCAGCATGATCT	20
2	gma-miR167k_MIMAT0036388_Glycine_max_miR167k	TGAAGCTGCCAGCATGATCT	20
2	gma-miR167l_MIMAT0041654_Glycine_max_miR167l	TGAAGCTGCCAGCATGATCT	20
2	gma-miR396a-5p_MIMAT0001687_Glycine_max_miR396a-5p	TTCCACAGCTTTCTTGAACTG	21
2	gma-miR396b-5p_MIMAT0001688_Glycine_max_miR396b-5p	TTCCACAGCTTTCTTGAACTG	21
2	gma-miR396c_MIMAT0010079_Glycine_max_miR396c	TTCCACAGCTTTCTTGAACTG	21
2	gma-miR396e_MIMAT0018345_Glycine_max_miR396e	TTCCACAGCTTTCTTGAACTG	21
2	gma-miR396i-5p_MIMAT0021669_Glycine_max_miR396i-5p	TTCCACAGCTTTCTTGAACTG	21
2	gma-miR396k-5p_MIMAT0032132_Glycine_max_miR396k-5p	TTCCACAGCTTTCTTGAACTG	21
2	gmo-miR-19d-5p_MIMAT0044241_Gadus_morhua_miR-19d-5p	TTTCCAGGGTGGGCAGGC	18
2	gso-miR167a_MIMAT0016351_Glycine_soja_miR167a	TGAAGCTGCCAGCATGATCT	20
2	hbr-miR159a_MIMAT0025283_Hevea_brasiliensis_miR159a	GGATTGAAGGGAGCTCTA	18
2	hbr-miR166b_MIMAT0025285_Hevea_brasiliensis_miR166b	TCGGACCAGGCTTCATTCCC	20
2	hbr-miR396b_MIMAT0025287_Hevea_brasiliensis_miR396b	TTCCACAGCTTTCTTGAACTG	21
2	hpa-miR166a_MIMAT0025503_Helianthus_paradoxus_miR166a	TCGGACCAGGCTTCATTCCC	20
2	hpe-miR166a_MIMAT0025504_Helianthus_petiolaris_miR166a	TCGGACCAGGCTTCATTCCC	20
2	hsa-miR-1182_MIMAT0005827_Homo_sapiens_miR-1182	GTCTTCGGATGGATTTGA	18
2	hsa-miR-1260b_MIMAT0015041_Homo_sapiens_miR-1260b	ATCCCGCCACTCCGACCA	18
2	hsa-miR-3916_MIMAT0018190_Homo_sapiens_miR-3916	GAAATAGCTGGTTCTCCG	18
2	hsa-miR-4693-3p_MIMAT0019785_Homo_sapiens_miR-4693-3p	GAGTGGAATTCCGAGTGT	18
2	hsa-miR-4776-5p_MIMAT0019932_Homo_sapiens_miR-4776-5p	ACCGGGATGTCAAGGGCT	18
2	hsa-miR-5089-3p_MIMAT0022984_Homo_sapiens_miR-5089-3p	GCTACTCGGCAATGCCACTG	20
2	hsa-miR-574-5p_MIMAT0004795_Homo_sapiens_miR-574-5p	TGTGTGTGTGTGTGTGTGTGT	21
2	htu-miR159a_MIMAT0025497_Helianthus_tuberosus_miR159a	GGATTGAAGGGAGCTCTA	18
2	hvu-miR159a_MIMAT0018210_Hordeum_vulgare_miR159a	GGATTGAAGGGAGCTCTA	18
2	hvu-miR159b_MIMAT0018209_Hordeum_vulgare_miR159b	GGATTGAAGGGAGCTCTA	18
2	hvu-miR166a_MIMAT0018213_Hordeum_vulgare_miR166a	TCGGACCAGGCTTCATTCCC	20
2	hvu-miR166b_MIMAT0018500_Hordeum_vulgare_miR166b	TCGGACCAGGCTTCATTCCC	20
2	hvu-miR166c_MIMAT0020737_Hordeum_vulgare_miR166c	TCGGACCAGGCTTCATTCCC	20
2	hvu-miR6193_MIMAT0024819_Hordeum_vulgare_miR6193	CTGCGACCGGTCCACGAC	18
2	lja-miR166-3p_MIMAT0043967_Lotus_japonicus_miR166-3p	TCGGACCAGGCTTCATTCCC	20
2	lja-miR167a_MIMAT0029311_Lotus_japonicus_miR167a	TGAAGCTGCCAGCATGATCT	20
2	lja-miR167b_MIMAT0029312_Lotus_japonicus_miR167b	TGAAGCTGCCAGCATGATCT	20
2	lja-miR167c_MIMAT0029313_Lotus_japonicus_miR167c	TGAAGCTGCCAGCATGATCT	20
2	lja-miR167_MIMAT0010087_Lotus_japonicus_miR167	TGAAGCTGCCAGCATGATCT	20
2	lja-miR396_MIMAT0010088_Lotus_japonicus_miR396	TTCCACAGCTTTCTTGAACTG	21
2	lus-miR159b_MIMAT0027233_Linum_usitatissimum_miR159b	GGATTGAAGGGAGCTCTA	18
2	lus-miR159c_MIMAT0027235_Linum_usitatissimum_miR159c	GGATTGAAGGGAGCTCTA	18
2	lus-miR166a_MIMAT0027168_Linum_usitatissimum_miR166a	TCGGACCAGGCTTCATTCCC	20
2	lus-miR166b_MIMAT0027172_Linum_usitatissimum_miR166b	TCGGACCAGGCTTCATTCCC	20
2	lus-miR166c_MIMAT0027192_Linum_usitatissimum_miR166c	TCGGACCAGGCTTCATTCCC	20
2	lus-miR166d_MIMAT0027204_Linum_usitatissimum_miR166d	TCGGACCAGGCTTCATTCCC	20
2	lus-miR166e_MIMAT0027217_Linum_usitatissimum_miR166e	TCGGACCAGGCTTCATTCCC	20
2	lus-miR166f_MIMAT0027221_Linum_usitatissimum_miR166f	TCGGACCAGGCTTCATTCCC	20
2	lus-miR166g_MIMAT0027223_Linum_usitatissimum_miR166g	TCGGACCAGGCTTCATTCCC	20
2	lus-miR166h_MIMAT0027231_Linum_usitatissimum_miR166h	TCGGACCAGGCTTCATTCCC	20
2	lus-miR166i_MIMAT0027236_Linum_usitatissimum_miR166i	TCGGACCAGGCTTCATTCCC	20
2	lus-miR166j_MIMAT0031855_Linum_usitatissimum_miR166j	TCGGACCAGGCTTCATTCCC	20
2	lus-miR166k_MIMAT0031856_Linum_usitatissimum_miR166k	TCGGACCAGGCTTCATTCCC	20
2	lus-miR167a_MIMAT0027124_Linum_usitatissimum_miR167a	TGAAGCTGCCAGCATGATCT	20
2	lus-miR167b_MIMAT0027131_Linum_usitatissimum_miR167b	TGAAGCTGCCAGCATGATCT	20
2	lus-miR167c_MIMAT0027158_Linum_usitatissimum_miR167c	TGAAGCTGCCAGCATGATCT	20
2	lus-miR167d_MIMAT0027159_Linum_usitatissimum_miR167d	TGAAGCTGCCAGCATGATCT	20
2	lus-miR167e_MIMAT0027165_Linum_usitatissimum_miR167e	TGAAGCTGCCAGCATGATCT	20
2	lus-miR167f_MIMAT0027175_Linum_usitatissimum_miR167f	TGAAGCTGCCAGCATGATCT	20
2	lus-miR167g_MIMAT0027176_Linum_usitatissimum_miR167g	TGAAGCTGCCAGCATGATCT	20
2	lus-miR167h_MIMAT0027177_Linum_usitatissimum_miR167h	TGAAGCTGCCAGCATGATCT	20
2	lus-miR167i_MIMAT0027190_Linum_usitatissimum_miR167i	TGAAGCTGCCAGCATGATCT	20
2	lus-miR396a_MIMAT0027207_Linum_usitatissimum_miR396a	TTCCACAGCTTTCTTGAACTG	21
2	lus-miR396b_MIMAT0027212_Linum_usitatissimum_miR396b	TTCCACAGCTTTCTTGAACTG	21
2	lus-miR396c_MIMAT0027213_Linum_usitatissimum_miR396c	TTCCACAGCTTTCTTGAACTG	21
2	lus-miR396e_MIMAT0031858_Linum_usitatissimum_miR396e	TTCCACAGCTTTCTTGAACTG	21
2	lva-miR-92a-3p_MIMAT0032201_Lytechinus_variegatus_miR-92a-3p	CACGTGTTCCGCCCTACT	18
2	mcmv-miR-M23-1-5p_MIMAT0005542_Mouse_cytomegalovirus_miR-M23-1-5p	TCGGTGCGGACGGGGAAT	18
2	mdm-miR159d_MIMAT0043539_Malus_domestica_miR159d	GGATTGAAGGGAGCTCTA	18
2	mdm-miR159e_MIMAT0043540_Malus_domestica_miR159e	GGATTGAAGGGAGCTCTA	18
2	mdm-miR159f_MIMAT0043541_Malus_domestica_miR159f	GGATTGAAGGGAGCTCTA	18
2	mdm-miR166a_MIMAT0025913_Malus_domestica_miR166a	TCGGACCAGGCTTCATTCCC	20
2	mdm-miR166b_MIMAT0025914_Malus_domestica_miR166b	TCGGACCAGGCTTCATTCCC	20
2	mdm-miR166c_MIMAT0025915_Malus_domestica_miR166c	TCGGACCAGGCTTCATTCCC	20
2	mdm-miR166d_MIMAT0025916_Malus_domestica_miR166d	TCGGACCAGGCTTCATTCCC	20
2	mdm-miR166e_MIMAT0025917_Malus_domestica_miR166e	TCGGACCAGGCTTCATTCCC	20
2	mdm-miR166f_MIMAT0025918_Malus_domestica_miR166f	TCGGACCAGGCTTCATTCCC	20
2	mdm-miR166g_MIMAT0025919_Malus_domestica_miR166g	TCGGACCAGGCTTCATTCCC	20
2	mdm-miR166h_MIMAT0025920_Malus_domestica_miR166h	TCGGACCAGGCTTCATTCCC	20
2	mdm-miR166i_MIMAT0025921_Malus_domestica_miR166i	TCGGACCAGGCTTCATTCCC	20
2	mdm-miR166j_MIMAT0043545_Malus_domestica_miR166j	TCGGACCAGGCTTCATTCCC	20
2	mdm-miR167b_MIMAT0025923_Malus_domestica_miR167b	TGAAGCTGCCAGCATGATCT	20
2	mdm-miR167c_MIMAT0025924_Malus_domestica_miR167c	TGAAGCTGCCAGCATGATCT	20
2	mdm-miR167d_MIMAT0025925_Malus_domestica_miR167d	TGAAGCTGCCAGCATGATCT	20
2	mdm-miR167e_MIMAT0025926_Malus_domestica_miR167e	TGAAGCTGCCAGCATGATCT	20
2	mdm-miR167f_MIMAT0025927_Malus_domestica_miR167f	TGAAGCTGCCAGCATGATCT	20
2	mdm-miR167g_MIMAT0025928_Malus_domestica_miR167g	TGAAGCTGCCAGCATGATCT	20
2	mdm-miR167h_MIMAT0025929_Malus_domestica_miR167h	TGAAGCTGCCAGCATGATCT	20
2	mdm-miR167i_MIMAT0025930_Malus_domestica_miR167i	TGAAGCTGCCAGCATGATCT	20
2	mdm-miR167j_MIMAT0025931_Malus_domestica_miR167j	TGAAGCTGCCAGCATGATCT	20
2	mdm-miR396a_MIMAT0025989_Malus_domestica_miR396a	TTCCACAGCTTTCTTGAACTG	21
2	mdm-miR396b_MIMAT0025990_Malus_domestica_miR396b	TTCCACAGCTTTCTTGAACTG	21
2	mdm-miR396c_MIMAT0025991_Malus_domestica_miR396c	TTCCACAGCTTTCTTGAACTG	21
2	mdm-miR396d_MIMAT0025992_Malus_domestica_miR396d	TTCCACAGCTTTCTTGAACTG	21
2	mdm-miR396e_MIMAT0025993_Malus_domestica_miR396e	TTCCACAGCTTTCTTGAACTG	21
2	mdo-miR-12305-3p_MIMAT0050123_Monodelphis_domestica_miR-12305-3p	GCACCCCGAGCACCGCCGT	19
2	mdo-miR-7307-5p_MIMAT0028610_Monodelphis_domestica_miR-7307-5p	AGTTCGGATTGGGCTCTG	18
2	mes-miR159a-3p_MIMAT0024410_Manihot_esculenta_miR159a-3p	GGATTGAAGGGAGCTCTA	18
2	mes-miR159b_MIMAT0029176_Manihot_esculenta_miR159b	GGATTGAAGGGAGCTCTA	18
2	mes-miR166a_MIMAT0029192_Manihot_esculenta_miR166a	TCGGACCAGGCTTCATTCCC	20
2	mes-miR166b_MIMAT0029193_Manihot_esculenta_miR166b	TCGGACCAGGCTTCATTCCC	20
2	mes-miR166c_MIMAT0029194_Manihot_esculenta_miR166c	TCGGACCAGGCTTCATTCCC	20
2	mes-miR166d_MIMAT0029195_Manihot_esculenta_miR166d	TCGGACCAGGCTTCATTCCC	20
2	mes-miR166e_MIMAT0029196_Manihot_esculenta_miR166e	TCGGACCAGGCTTCATTCCC	20
2	mes-miR166f_MIMAT0029197_Manihot_esculenta_miR166f	TCGGACCAGGCTTCATTCCC	20
2	mes-miR166g_MIMAT0029198_Manihot_esculenta_miR166g	TCGGACCAGGCTTCATTCCC	20
2	mes-miR166h_MIMAT0029199_Manihot_esculenta_miR166h	TCGGACCAGGCTTCATTCCC	20
2	mes-miR167a_MIMAT0024413_Manihot_esculenta_miR167a	TGAAGCTGCCAGCATGATCT	20
2	mes-miR167b_MIMAT0029202_Manihot_esculenta_miR167b	TGAAGCTGCCAGCATGATCT	20
2	mes-miR167c_MIMAT0029203_Manihot_esculenta_miR167c	TGAAGCTGCCAGCATGATCT	20
2	mes-miR167d_MIMAT0029204_Manihot_esculenta_miR167d	TGAAGCTGCCAGCATGATCT	20
2	mes-miR167e_MIMAT0029205_Manihot_esculenta_miR167e	TGAAGCTGCCAGCATGATCT	20
2	mes-miR167f_MIMAT0029206_Manihot_esculenta_miR167f	TGAAGCTGCCAGCATGATCT	20
2	mes-miR167g_MIMAT0029207_Manihot_esculenta_miR167g	TGAAGCTGCCAGCATGATCT	20
2	mes-miR167h_MIMAT0029208_Manihot_esculenta_miR167h	TGAAGCTGCCAGCATGATCT	20
2	mes-miR396a_MIMAT0029273_Manihot_esculenta_miR396a	TTCCACAGCTTTCTTGAACTG	21
2	mes-miR396b_MIMAT0029274_Manihot_esculenta_miR396b	TTCCACAGCTTTCTTGAACTG	21
2	mes-miR396c_MIMAT0029275_Manihot_esculenta_miR396c	TTCCACAGCTTTCTTGAACTG	21
2	mes-miR396d_MIMAT0029276_Manihot_esculenta_miR396d	TTCCACAGCTTTCTTGAACTG	21
2	mes-miR396e_MIMAT0029277_Manihot_esculenta_miR396e	TTCCACAGCTTTCTTGAACTG	21
2	mes-miR396f_MIMAT0029278_Manihot_esculenta_miR396f	TTCCACAGCTTTCTTGAACTG	21
2	mml-miR-1260b_MIMAT0024319_Macaca_mulatta_miR-1260b	ATCCCGCCACTCCGACCA	18
2	mmu-miR-2183_MIMAT0011287_Mus_musculus_miR-2183	TCGAACCGCTGACCTCCT	18
2	mmu-miR-3968_MIMAT0019352_Mus_musculus_miR-3968	ATCCCACTCCTGACACCA	18
2	mmu-miR-5106_MIMAT0020613_Mus_musculus_miR-5106	GGGTCTGTAGCTCAGATG	18
2	mmu-miR-5106_MIMAT0020613_Mus_musculus_miR-5106	GGGTCTGTAGCTCAGCTGG	19
2	mmu-miR-5119_MIMAT0020627_Mus_musculus_miR-5119	CATCTCATCCTGGGGCTGG	19
2	mmu-miR-5124a_MIMAT0020634_Mus_musculus_miR-5124a	GTCAAGTGACTAAGTGCA	18
2	mmu-miR-574-5p_MIMAT0004893_Mus_musculus_miR-574-5p	TGTGTGTGTGTGTGTGTGTGT	21
2	mmu-miR-7676-3p_MIMAT0029861_Mus_musculus_miR-7676-3p	AGGTGCTCACTCCGCCCAC	19
2	mmu-miR-7677-5p_MIMAT0029868_Mus_musculus_miR-7677-5p	TGGAGAGCAGAAAGCAGCG	19
2	mmu-miR-7683-5p_MIMAT0029886_Mus_musculus_miR-7683-5p	TGCCGTGTATCGTCTGACC	19
2	mmu-miR-8117_MIMAT0031423_Mus_musculus_miR-8117	TCTCGTGTGGAACAAAAGG	19
2	mtr-miR156b-3p_MIMAT0026723_Medicago_truncatula_miR156b-3p	GCTCACTCTCTATCTGTCACC	21
2	mtr-miR159a_MIMAT0011166_Medicago_truncatula_miR159a	GGATTGAAGGGAGCTCTA	18
2	mtr-miR166a_MIMAT0001642_Medicago_truncatula_miR166a	TCGGACCAGGCTTCATTCCC	20
2	mtr-miR166b_MIMAT0011061_Medicago_truncatula_miR166b	TCGGACCAGGCTTCATTCCC	20
2	mtr-miR166c_MIMAT0011067_Medicago_truncatula_miR166c	TCGGACCAGGCTTCATTCCC	20
2	mtr-miR166e-3p_MIMAT0011080_Medicago_truncatula_miR166e-3p	TCGGACCAGGCTTCATTCCC	20
2	mtr-miR166f_MIMAT0011100_Medicago_truncatula_miR166f	TCGGACCAGGCTTCATTCCC	20
2	mtr-miR166g-3p_MIMAT0011104_Medicago_truncatula_miR166g-3p	TCGGACCAGGCTTCATTCCC	20
2	mtr-miR167a_MIMAT0011058_Medicago_truncatula_miR167a	TGAAGCTGCCAGCATGATCT	20
2	mtr-miR167b-5p_MIMAT0022233_Medicago_truncatula_miR167b-5p	TGAAGCTGCCAGCATGATCT	20
2	mtr-miR396a-5p_MIMAT0011107_Medicago_truncatula_miR396a-5p	TTCCACAGCTTTCTTGAACTG	21
2	mtr-miR396b-5p_MIMAT0011108_Medicago_truncatula_miR396b-5p	TTCCACAGCTTTCTTGAACTG	21
2	nle-miR-1260b_MIMAT0049468_Nomascus_leucogenys_miR-1260b	ATCCCGCCACTCCGACCA	18
2	nta-miR159_MIMAT0024639_Nicotiana_tabacum_miR159	GGATTGAAGGGAGCTCTA	18
2	nta-miR166a_MIMAT0024649_Nicotiana_tabacum_miR166a	TCGGACCAGGCTTCATTCCC	20
2	nta-miR166b_MIMAT0024650_Nicotiana_tabacum_miR166b	TCGGACCAGGCTTCATTCCC	20
2	nta-miR166c_MIMAT0024651_Nicotiana_tabacum_miR166c	TCGGACCAGGCTTCATTCCC	20
2	nta-miR166d_MIMAT0024652_Nicotiana_tabacum_miR166d	TCGGACCAGGCTTCATTCCC	20
2	nta-miR166e_MIMAT0024653_Nicotiana_tabacum_miR166e	TCGGACCAGGCTTCATTCCC	20
2	nta-miR166f_MIMAT0024654_Nicotiana_tabacum_miR166f	TCGGACCAGGCTTCATTCCC	20
2	nta-miR166g_MIMAT0024655_Nicotiana_tabacum_miR166g	TCGGACCAGGCTTCATTCCC	20
2	nta-miR166h_MIMAT0024656_Nicotiana_tabacum_miR166h	TCGGACCAGGCTTCATTCCC	20
2	nta-miR167a_MIMAT0024657_Nicotiana_tabacum_miR167a	TGAAGCTGCCAGCATGATCT	20
2	nta-miR167b_MIMAT0024658_Nicotiana_tabacum_miR167b	TGAAGCTGCCAGCATGATCT	20
2	nta-miR167c_MIMAT0024659_Nicotiana_tabacum_miR167c	TGAAGCTGCCAGCATGATCT	20
2	nta-miR167d_MIMAT0024660_Nicotiana_tabacum_miR167d	TGAAGCTGCCAGCATGATCT	20
2	nta-miR167e_MIMAT0024661_Nicotiana_tabacum_miR167e	TGAAGCTGCCAGCATGATCT	20
2	nta-miR396a_MIMAT0024708_Nicotiana_tabacum_miR396a	TTCCACAGCTTTCTTGAACTG	21
2	nta-miR396b_MIMAT0024709_Nicotiana_tabacum_miR396b	TTCCACAGCTTTCTTGAACTG	21
2	nta-miR396c_MIMAT0024710_Nicotiana_tabacum_miR396c	TTCCACAGCTTTCTTGAACTG	21
2	oan-miR-1380-5p_MIMAT0007116_Ornithorhynchus_anatinus_miR-1380-5p	ATCCCGTCTGTCTCCACCA	19
2	oan-miR-1380-5p_MIMAT0007116_Ornithorhynchus_anatinus_miR-1380-5p	TCCCTTCTGTCTCCACCA	18
2	ocu-miR-496-5p_MIMAT0048485_Oryctolagus_cuniculus_miR-496-5p	TGTCCATTGTGTCTTCATT	19
2	ocu-miR-574-5p_MIMAT0048531_Oryctolagus_cuniculus_miR-574-5p	TGTGTGTGTGTGTGTGTGTGT	21
2	osa-miR156b-3p_MIMAT0022845_Oryza_sativa_miR156b-3p	GCTCACTCTCTATCTGTCACC	21
2	osa-miR159a.1_MIMAT0001022_Oryza_sativa_miR159a.1	GGATTGAAGGGAGCTCTA	18
2	osa-miR159b_MIMAT0001023_Oryza_sativa_miR159b	GGATTGAAGGGAGCTCTA	18
2	osa-miR159c_MIMAT0001024_Oryza_sativa_miR159c	GGATTGAAGGGAGCTCTA	18
2	osa-miR159d_MIMAT0001025_Oryza_sativa_miR159d	GGATTGAAGGGAGCTCTA	18
2	osa-miR159e_MIMAT0001026_Oryza_sativa_miR159e	GGATTGAAGGGAGCTCTA	18
2	osa-miR159f_MIMAT0001027_Oryza_sativa_miR159f	GGATTGAAGGGAGCTCTA	18
2	osa-miR166a-3p_MIMAT0000635_Oryza_sativa_miR166a-3p	TCGGACCAGGCTTCATTCCC	20
2	osa-miR166b-3p_MIMAT0000636_Oryza_sativa_miR166b-3p	TCGGACCAGGCTTCATTCCC	20
2	osa-miR166c-3p_MIMAT0000637_Oryza_sativa_miR166c-3p	TCGGACCAGGCTTCATTCCC	20
2	osa-miR166d-3p_MIMAT0000638_Oryza_sativa_miR166d-3p	TCGGACCAGGCTTCATTCCC	20
2	osa-miR166f_MIMAT0000640_Oryza_sativa_miR166f	TCGGACCAGGCTTCATTCCC	20
2	osa-miR166g-3p_MIMAT0001072_Oryza_sativa_miR166g-3p	TCGGACCAGGCTTCATTCCC	20
2	osa-miR166h-3p_MIMAT0001073_Oryza_sativa_miR166h-3p	TCGGACCAGGCTTCATTCCC	20
2	osa-miR166j-3p_MIMAT0001088_Oryza_sativa_miR166j-3p	TCGGACCAGGCTTCATTCCC	20
2	osa-miR166k-3p_MIMAT0001037_Oryza_sativa_miR166k-3p	TCGGACCAGGCTTCATTCCC	20
2	osa-miR166l-3p_MIMAT0001038_Oryza_sativa_miR166l-3p	TCGGACCAGGCTTCATTCCC	20
2	osa-miR166m_MIMAT0001087_Oryza_sativa_miR166m	TCGGACCAGGCTTCATTCCC	20
2	osa-miR167a-5p_MIMAT0000641_Oryza_sativa_miR167a-5p	TGAAGCTGCCAGCATGATCT	20
2	osa-miR167b_MIMAT0000642_Oryza_sativa_miR167b	TGAAGCTGCCAGCATGATCT	20
2	osa-miR167c-5p_MIMAT0000643_Oryza_sativa_miR167c-5p	TGAAGCTGCCAGCATGATCT	20
2	osa-miR167d-5p_MIMAT0001039_Oryza_sativa_miR167d-5p	TGAAGCTGCCAGCATGATCT	20
2	osa-miR167e-5p_MIMAT0001040_Oryza_sativa_miR167e-5p	TGAAGCTGCCAGCATGATCT	20
2	osa-miR167f_MIMAT0001041_Oryza_sativa_miR167f	TGAAGCTGCCAGCATGATCT	20
2	osa-miR167g_MIMAT0001042_Oryza_sativa_miR167g	TGAAGCTGCCAGCATGATCT	20
2	osa-miR167h-5p_MIMAT0001043_Oryza_sativa_miR167h-5p	TGAAGCTGCCAGCATGATCT	20
2	osa-miR167i-5p_MIMAT0001044_Oryza_sativa_miR167i-5p	TGAAGCTGCCAGCATGATCT	20
2	osa-miR167j_MIMAT0001086_Oryza_sativa_miR167j	TGAAGCTGCCAGCATGATCT	20
2	osa-miR2275c_MIMAT0022147_Oryza_sativa_miR2275c	ATCGGAGGAAAAGAAACT	18
2	osa-miR396a-5p_MIMAT0000977_Oryza_sativa_miR396a-5p	TTCCACAGCTTTCTTGAACTG	21
2	osa-miR396b-5p_MIMAT0000978_Oryza_sativa_miR396b-5p	TTCCACAGCTTTCTTGAACTG	21
2	osa-miR396c-5p_MIMAT0000979_Oryza_sativa_miR396c-5p	TTCCACAGCTTTCTTGAACTG	21
2	osa-miR5794_MIMAT0023261_Oryza_sativa_miR5794	GGAATCGCTAGTAATCGT	18
2	pab-miR166a_MIMAT0018148_Picea_abies_miR166a	TCGGACCAGGCTTCATTCCC	20
2	pab-miR166b_MIMAT0018149_Picea_abies_miR166b	TCGGACCAGGCTTCATTCCC	20
2	pab-miR166f_MIMAT0044702_Picea_abies_miR166f	TCGGACCAGGCTTCATTCCC	20
2	pab-miR166g_MIMAT0044703_Picea_abies_miR166g	TCGGACCAGGCTTCATTCCC	20
2	pab-miR166h_MIMAT0044704_Picea_abies_miR166h	TCGGACCAGGCTTCATTCCC	20
2	pab-miR166i_MIMAT0044705_Picea_abies_miR166i	TCGGACCAGGCTTCATTCCC	20
2	pab-miR167b_MIMAT0044708_Picea_abies_miR167b	TGAAGCTGCCAGCATGATCT	20
2	pab-miR3711_MIMAT0018144_Picea_abies_miR3711	TGGCGCTAGAAGGAGGGT	18
2	pab-miR396a-5p_MIMAT0018152_Picea_abies_miR396a-5p	TTCCACAGCTTTCTTGAACTG	21
2	pab-miR396g_MIMAT0044751_Picea_abies_miR396g	TTCCACAGCTTTCTTGAACTG	21
2	pab-miR396h_MIMAT0044752_Picea_abies_miR396h	TTCCACAGCTTTCTTGAACTG	21
2	pal-miR-10002-5p_MIMAT0040271_Pteropus_alecto_miR-10002-5p	GCAGTGGCAGCCGGCCTT	18
2	pal-miR-9993a-3p_MIMAT0040174_Pteropus_alecto_miR-9993a-3p	ATCTCGGTAGGACCTCCA	18
2	pal-miR-9993a-3p_MIMAT0040174_Pteropus_alecto_miR-9993a-3p	GTCTCGGTGGAACCTCCA	18
2	pal-miR-9993a-3p_MIMAT0040174_Pteropus_alecto_miR-9993a-3p	GTCTCGGTGGGACCTCCA	18
2	pal-miR-9995-3p_MIMAT0040188_Pteropus_alecto_miR-9995-3p	ATCTCGGTAGGACCTCCA	18
2	pal-miR-9995-3p_MIMAT0040188_Pteropus_alecto_miR-9995-3p	ATCTGGGTAGAACCTCCA	18
2	pal-miR-9995-3p_MIMAT0040188_Pteropus_alecto_miR-9995-3p	GTCTCGGTGGAACCTCCA	18
2	pal-miR-9995-3p_MIMAT0040188_Pteropus_alecto_miR-9995-3p	GTCTCGGTGGGACCTCCA	18
2	peu-miR2916_MIMAT0012884_Populus_euphratica_miR2916	GGGGCTCGAAGACGATCAG	19
2	peu-miR2916_MIMAT0012884_Populus_euphratica_miR2916	GGGGCTCGAAGACGATCAGA	20
2	pgi-miR6143b-5p_MIMAT0027268_Panax_ginseng_miR6143b-5p	TCGACGCGCAGGAGGAGA	18
2	ppe-miR159_MIMAT0031437_Prunus_persica_miR159	GGATTGAAGGGAGCTCTA	18
2	ppe-miR166a_MIMAT0031445_Prunus_persica_miR166a	TCGGACCAGGCTTCATTCCC	20
2	ppe-miR166b_MIMAT0031446_Prunus_persica_miR166b	TCGGACCAGGCTTCATTCCC	20
2	ppe-miR166c_MIMAT0031447_Prunus_persica_miR166c	TCGGACCAGGCTTCATTCCC	20
2	ppe-miR166d_MIMAT0031448_Prunus_persica_miR166d	TCGGACCAGGCTTCATTCCC	20
2	ppe-miR166e_MIMAT0031449_Prunus_persica_miR166e	TCGGACCAGGCTTCATTCCC	20
2	ppe-miR167a_MIMAT0031450_Prunus_persica_miR167a	TGAAGCTGCCAGCATGATCT	20
2	ppe-miR167b_MIMAT0031451_Prunus_persica_miR167b	TGAAGCTGCCAGCATGATCT	20
2	ppe-miR167c_MIMAT0031452_Prunus_persica_miR167c	TGAAGCTGCCAGCATGATCT	20
2	ppe-miR167d_MIMAT0031453_Prunus_persica_miR167d	TGAAGCTGCCAGCATGATCT	20
2	ppe-miR396a_MIMAT0031494_Prunus_persica_miR396a	TTCCACAGCTTTCTTGAACTG	21
2	ppe-miR396b_MIMAT0031495_Prunus_persica_miR396b	TTCCACAGCTTTCTTGAACTG	21
2	ppt-miR166a_MIMAT0004352_Physcomitrella_patens_miR166a	TCGGACCAGGCTTCATTCCC	20
2	ppt-miR166b_MIMAT0004351_Physcomitrella_patens_miR166b	TCGGACCAGGCTTCATTCCC	20
2	ppt-miR166c_MIMAT0005039_Physcomitrella_patens_miR166c	TCGGACCAGGCTTCATTCCC	20
2	ppt-miR166d_MIMAT0005040_Physcomitrella_patens_miR166d	TCGGACCAGGCTTCATTCCC	20
2	ppt-miR166e_MIMAT0005041_Physcomitrella_patens_miR166e	TCGGACCAGGCTTCATTCCC	20
2	ppt-miR166f_MIMAT0005042_Physcomitrella_patens_miR166f	TCGGACCAGGCTTCATTCCC	20
2	ppt-miR166g_MIMAT0005043_Physcomitrella_patens_miR166g	TCGGACCAGGCTTCATTCCC	20
2	ppt-miR166h_MIMAT0005044_Physcomitrella_patens_miR166h	TCGGACCAGGCTTCATTCCC	20
2	ppt-miR166i_MIMAT0005045_Physcomitrella_patens_miR166i	TCGGACCAGGCTTCATTCCC	20
2	ppt-miR166m_MIMAT0005049_Physcomitrella_patens_miR166m	TCGGACCAGGCTTCATTCCC	20
2	ppy-miR-1260b_MIMAT0024370_Pongo_pygmaeus_miR-1260b	ATCCCGCCACTCCGACCA	18
2	ppy-miR-1292_MIMAT0016214_Pongo_pygmaeus_miR-1292	TGGGAGCGGGTTCTGCCA	18
2	ppy-miR-320e_MIMAT0024358_Pongo_pygmaeus_miR-320e	AGCTGGGTTCAGAACGTC	18
2	ppy-miR-4451_MIMAT0024362_Pongo_pygmaeus_miR-4451	TGGTAGAGCGGAGGACTG	18
2	pta-miR159a_MIMAT0004990_Pinus_taeda_miR159a	GGATTGAAGGGAGCTCTA	18
2	pta-miR159c_MIMAT0004992_Pinus_taeda_miR159c	GGATTGAAGGGAGCTCTA	18
2	pta-miR166a_MIMAT0004993_Pinus_taeda_miR166a	TCGGACCAGGCTTCATTCCC	20
2	pta-miR166b_MIMAT0004994_Pinus_taeda_miR166b	TCGGACCAGGCTTCATTCCC	20
2	pta-miR396_MIMAT0004999_Pinus_taeda_miR396	TTCCACAGCTTTCTTGAACTG	21
2	ptc-miR159a_MIMAT0001901_Populus_trichocarpa_miR159a	GGATTGAAGGGAGCTCTA	18
2	ptc-miR159b_MIMAT0001902_Populus_trichocarpa_miR159b	GGATTGAAGGGAGCTCTA	18
2	ptc-miR159d_MIMAT0001904_Populus_trichocarpa_miR159d	GGATTGAAGGGAGCTCTA	18
2	ptc-miR166a_MIMAT0001924_Populus_trichocarpa_miR166a	TCGGACCAGGCTTCATTCCC	20
2	ptc-miR166b_MIMAT0001925_Populus_trichocarpa_miR166b	TCGGACCAGGCTTCATTCCC	20
2	ptc-miR166c_MIMAT0001926_Populus_trichocarpa_miR166c	TCGGACCAGGCTTCATTCCC	20
2	ptc-miR166d_MIMAT0001927_Populus_trichocarpa_miR166d	TCGGACCAGGCTTCATTCCC	20
2	ptc-miR166e_MIMAT0001928_Populus_trichocarpa_miR166e	TCGGACCAGGCTTCATTCCC	20
2	ptc-miR166f_MIMAT0001929_Populus_trichocarpa_miR166f	TCGGACCAGGCTTCATTCCC	20
2	ptc-miR166g_MIMAT0001930_Populus_trichocarpa_miR166g	TCGGACCAGGCTTCATTCCC	20
2	ptc-miR166h_MIMAT0001931_Populus_trichocarpa_miR166h	TCGGACCAGGCTTCATTCCC	20
2	ptc-miR166i_MIMAT0001932_Populus_trichocarpa_miR166i	TCGGACCAGGCTTCATTCCC	20
2	ptc-miR166j_MIMAT0001933_Populus_trichocarpa_miR166j	TCGGACCAGGCTTCATTCCC	20
2	ptc-miR166k_MIMAT0001934_Populus_trichocarpa_miR166k	TCGGACCAGGCTTCATTCCC	20
2	ptc-miR166l_MIMAT0001935_Populus_trichocarpa_miR166l	TCGGACCAGGCTTCATTCCC	20
2	ptc-miR166m_MIMAT0001936_Populus_trichocarpa_miR166m	TCGGACCAGGCTTCATTCCC	20
2	ptc-miR166n_MIMAT0001937_Populus_trichocarpa_miR166n	TCGGACCAGGCTTCATTCCC	20
2	ptc-miR166o_MIMAT0001938_Populus_trichocarpa_miR166o	TCGGACCAGGCTTCATTCCC	20
2	ptc-miR166p_MIMAT0001939_Populus_trichocarpa_miR166p	TCGGACCAGGCTTCATTCCC	20
2	ptc-miR166q_MIMAT0001940_Populus_trichocarpa_miR166q	TCGGACCAGGCTTCATTCCC	20
2	ptc-miR167a_MIMAT0001941_Populus_trichocarpa_miR167a	TGAAGCTGCCAGCATGATCT	20
2	ptc-miR167b_MIMAT0001942_Populus_trichocarpa_miR167b	TGAAGCTGCCAGCATGATCT	20
2	ptc-miR167c_MIMAT0001943_Populus_trichocarpa_miR167c	TGAAGCTGCCAGCATGATCT	20
2	ptc-miR167d_MIMAT0001944_Populus_trichocarpa_miR167d	TGAAGCTGCCAGCATGATCT	20
2	ptc-miR167e_MIMAT0001945_Populus_trichocarpa_miR167e	TGAAGCTGCCAGCATGATCT	20
2	ptc-miR167f-5p_MIMAT0001946_Populus_trichocarpa_miR167f-5p	TGAAGCTGCCAGCATGATCT	20
2	ptc-miR167g-5p_MIMAT0001947_Populus_trichocarpa_miR167g-5p	TGAAGCTGCCAGCATGATCT	20
2	ptc-miR167h-5p_MIMAT0001948_Populus_trichocarpa_miR167h-5p	TGAAGCTGCCAGCATGATCT	20
2	ptc-miR396a_MIMAT0002031_Populus_trichocarpa_miR396a	TTCCACAGCTTTCTTGAACTG	21
2	ptc-miR396b_MIMAT0002032_Populus_trichocarpa_miR396b	TTCCACAGCTTTCTTGAACTG	21
2	ptc-miR396c_MIMAT0002033_Populus_trichocarpa_miR396c	TTCCACAGCTTTCTTGAACTG	21
2	ptc-miR396d_MIMAT0002034_Populus_trichocarpa_miR396d	TTCCACAGCTTTCTTGAACTG	21
2	ptc-miR396e-5p_MIMAT0002035_Populus_trichocarpa_miR396e-5p	TTCCACAGCTTTCTTGAACTG	21
2	ptr-miR-1182_MIMAT0007950_Pan_troglodytes_miR-1182	GTCTTCGGATGGATTTGA	18
2	ptr-miR-1260b_MIMAT0024066_Pan_troglodytes_miR-1260b	ATCCCGCCACTCCGACCA	18
2	ptr-miR-320e_MIMAT0024030_Pan_troglodytes_miR-320e	AGCTGGGTTCAGAACGTC	18
2	pvu-miR159a.1_MIMAT0015301_Phaseolus_vulgaris_miR159a.1	GGATTGAAGGGAGCTCTA	18
2	pvu-miR166a_MIMAT0011175_Phaseolus_vulgaris_miR166a	TCGGACCAGGCTTCATTCCC	20
2	pxy-miR-8503_MIMAT0033715_Plutella_xylostella_miR-8503	AGCGGCGAGCGAACAGGAA	19
2	rco-miR159_MIMAT0014152_Ricinus_communis_miR159	GGATTGAAGGGAGCTCTA	18
2	rco-miR166a_MIMAT0014160_Ricinus_communis_miR166a	TCGGACCAGGCTTCATTCCC	20
2	rco-miR166b_MIMAT0014161_Ricinus_communis_miR166b	TCGGACCAGGCTTCATTCCC	20
2	rco-miR166c_MIMAT0014162_Ricinus_communis_miR166c	TCGGACCAGGCTTCATTCCC	20
2	rco-miR166d_MIMAT0014163_Ricinus_communis_miR166d	TCGGACCAGGCTTCATTCCC	20
2	rco-miR166e_MIMAT0014164_Ricinus_communis_miR166e	TCGGACCAGGCTTCATTCCC	20
2	rco-miR167a_MIMAT0014165_Ricinus_communis_miR167a	TGAAGCTGCCAGCATGATCT	20
2	rco-miR167b_MIMAT0014166_Ricinus_communis_miR167b	TGAAGCTGCCAGCATGATCT	20
2	rco-miR167c_MIMAT0014167_Ricinus_communis_miR167c	TGAAGCTGCCAGCATGATCT	20
2	rco-miR396_MIMAT0014192_Ricinus_communis_miR396	TTCCACAGCTTTCTTGAACTG	21
2	rmi-miR-5316b_MIMAT0021388_Rhipicephalus_microplus_miR-5316b	TCCCCGGGGCCTTATCGAC	19
2	sbi-miR159a_MIMAT0001468_Sorghum_bicolor_miR159a	GGATTGAAGGGAGCTCTA	18
2	sbi-miR159b_MIMAT0001753_Sorghum_bicolor_miR159b	GGATTGAAGGGAGCTCTA	18
2	sbi-miR166a_MIMAT0001394_Sorghum_bicolor_miR166a	TCGGACCAGGCTTCATTCCC	20
2	sbi-miR166b_MIMAT0001393_Sorghum_bicolor_miR166b	TCGGACCAGGCTTCATTCCC	20
2	sbi-miR166c_MIMAT0001392_Sorghum_bicolor_miR166c	TCGGACCAGGCTTCATTCCC	20
2	sbi-miR166d_MIMAT0001391_Sorghum_bicolor_miR166d	TCGGACCAGGCTTCATTCCC	20
2	sbi-miR166e_MIMAT0001446_Sorghum_bicolor_miR166e	TCGGACCAGGCTTCATTCCC	20
2	sbi-miR166f_MIMAT0001465_Sorghum_bicolor_miR166f	TCGGACCAGGCTTCATTCCC	20
2	sbi-miR166g_MIMAT0001755_Sorghum_bicolor_miR166g	TCGGACCAGGCTTCATTCCC	20
2	sbi-miR166h_MIMAT0011327_Sorghum_bicolor_miR166h	TCGGACCAGGCTTCATTCCC	20
2	sbi-miR166i_MIMAT0011328_Sorghum_bicolor_miR166i	TCGGACCAGGCTTCATTCCC	20
2	sbi-miR166j_MIMAT0011329_Sorghum_bicolor_miR166j	TCGGACCAGGCTTCATTCCC	20
2	sbi-miR166k_MIMAT0011330_Sorghum_bicolor_miR166k	TCGGACCAGGCTTCATTCCC	20
2	sbi-miR167a_MIMAT0001407_Sorghum_bicolor_miR167a	TGAAGCTGCCAGCATGATCT	20
2	sbi-miR167b_MIMAT0001408_Sorghum_bicolor_miR167b	TGAAGCTGCCAGCATGATCT	20
2	sbi-miR167c_MIMAT0001451_Sorghum_bicolor_miR167c	TGAAGCTGCCAGCATGATCT	20
2	sbi-miR167d_MIMAT0001447_Sorghum_bicolor_miR167d	TGAAGCTGCCAGCATGATCT	20
2	sbi-miR167e_MIMAT0001450_Sorghum_bicolor_miR167e	TGAAGCTGCCAGCATGATCT	20
2	sbi-miR167f_MIMAT0001448_Sorghum_bicolor_miR167f	TGAAGCTGCCAGCATGATCT	20
2	sbi-miR167g_MIMAT0001449_Sorghum_bicolor_miR167g	TGAAGCTGCCAGCATGATCT	20
2	sbi-miR167h_MIMAT0011331_Sorghum_bicolor_miR167h	TGAAGCTGCCAGCATGATCT	20
2	sbi-miR167i_MIMAT0011332_Sorghum_bicolor_miR167i	TGAAGCTGCCAGCATGATCT	20
2	sbi-miR396a_MIMAT0001435_Sorghum_bicolor_miR396a	TTCCACAGCTTTCTTGAACTG	21
2	sbi-miR396b_MIMAT0001434_Sorghum_bicolor_miR396b	TTCCACAGCTTTCTTGAACTG	21
2	sbi-miR396c_MIMAT0001436_Sorghum_bicolor_miR396c	TTCCACAGCTTTCTTGAACTG	21
2	sbi-miR5385_MIMAT0021683_Sorghum_bicolor_miR5385	ACCACATGCTCCACCGCTT	19
2	seu-miR11047_MIMAT0043661_Salicornia_europaea_miR11047	GCTGATGAAGGGAGACCG	18
2	sja-miR-3488_MIMAT0016297_Schistosoma_japonicum_miR-3488	GCTCAGGTAGCTCAGTTG	18
2	sly-miR159_MIMAT0009141_Solanum_lycopersicum_miR159	GGATTGAAGGGAGCTCTA	18
2	sly-miR166a_MIMAT0007915_Solanum_lycopersicum_miR166a	TCGGACCAGGCTTCATTCCC	20
2	sly-miR166b_MIMAT0007916_Solanum_lycopersicum_miR166b	TCGGACCAGGCTTCATTCCC	20
2	sly-miR166c-3p_MIMAT0035444_Solanum_lycopersicum_miR166c-3p	TCGGACCAGGCTTCATTCCC	20
2	sly-miR167a_MIMAT0007917_Solanum_lycopersicum_miR167a	TGAAGCTGCCAGCATGATCT	20
2	sly-miR396a-5p_MIMAT0035455_Solanum_lycopersicum_miR396a-5p	TTCCACAGCTTTCTTGAACTG	21
2	sly-miR396b_MIMAT0035481_Solanum_lycopersicum_miR396b	TTCCACAGCTTTCTTGAACTG	21
2	smo-miR159_MIMAT0005217_Selaginella_moellendorffii_miR159	GGATTGAAGGGAGCTCTA	18
2	smo-miR166a_MIMAT0005220_Selaginella_moellendorffii_miR166a	TCGGACCAGGCTTCATTCCC	20
2	smo-miR166b_MIMAT0005221_Selaginella_moellendorffii_miR166b	TCGGACCAGGCTTCATTCCC	20
2	smo-miR166c_MIMAT0005222_Selaginella_moellendorffii_miR166c	TCGGACCAGGCTTCATTCCC	20
2	sof-miR159a_MIMAT0001658_Saccharum_officinarum_miR159a	GGATTGAAGGGAGCTCTA	18
2	sof-miR159b_MIMAT0001659_Saccharum_officinarum_miR159b	GGATTGAAGGGAGCTCTA	18
2	sof-miR159c_MIMAT0001662_Saccharum_officinarum_miR159c	GGATTGAAGGGAGCTCTA	18
2	sof-miR159d_MIMAT0001660_Saccharum_officinarum_miR159d	GGATTGAAGGGAGCTCTA	18
2	sof-miR159e_MIMAT0001661_Saccharum_officinarum_miR159e	GGATTGAAGGGAGCTCTA	18
2	sof-miR167a_MIMAT0001663_Saccharum_officinarum_miR167a	TGAAGCTGCCAGCATGATCT	20
2	sof-miR167b_MIMAT0001664_Saccharum_officinarum_miR167b	TGAAGCTGCCAGCATGATCT	20
2	sof-miR396_MIMAT0001657_Saccharum_officinarum_miR396	TTCCACAGCTTTCTTGAACTG	21
2	spu-miR-92a_MIMAT0009662_Strongylocentrotus_purpuratus_miR-92a	CACGTGTTCCGCCCTACT	18
2	ssc-miR-1842_MIMAT0041594_Sus_scrofa_miR-1842	TGGCTCTGCTAAGTCGGCT	19
2	ssc-miR-574-5p_MIMAT0037367_Sus_scrofa_miR-574-5p	TGTGTGTGTGTGTGTGTGTGT	21
2	ssl-miR166a_MIMAT0022509_Salvia_sclarea_miR166a	TCGGACCAGGCTTCATTCCC	20
2	ssl-miR166b_MIMAT0022510_Salvia_sclarea_miR166b	TCGGACCAGGCTTCATTCCC	20
2	ssl-miR396_MIMAT0022517_Salvia_sclarea_miR396	TTCCACAGCTTTCTTGAACTG	21
2	ssp-miR159a_MIMAT0020292_Saccharum_sp._miR159a	GGATTGAAGGGAGCTCTA	18
2	ssp-miR166_MIMAT0030451_Saccharum_sp._miR166	TCGGACCAGGCTTCATTCCC	20
2	ssp-miR167b_MIMAT0020293_Saccharum_sp._miR167b	TGAAGCTGCCAGCATGATCT	20
2	ssp-miR396_MIMAT0020295_Saccharum_sp._miR396	TTCCACAGCTTTCTTGAACTG	21
2	stu-miR166a-3p_MIMAT0031250_Solanum_tuberosum_miR166a-3p	TCGGACCAGGCTTCATTCCC	20
2	stu-miR166b_MIMAT0031251_Solanum_tuberosum_miR166b	TCGGACCAGGCTTCATTCCC	20
2	stu-miR166c-3p_MIMAT0031253_Solanum_tuberosum_miR166c-3p	TCGGACCAGGCTTCATTCCC	20
2	stu-miR166d-3p_MIMAT0031255_Solanum_tuberosum_miR166d-3p	TCGGACCAGGCTTCATTCCC	20
2	stu-miR167a-5p_MIMAT0031307_Solanum_tuberosum_miR167a-5p	TGAAGCTGCCAGCATGATCT	20
2	stu-miR167b-5p_MIMAT0031305_Solanum_tuberosum_miR167b-5p	TGAAGCTGCCAGCATGATCT	20
2	stu-miR167c-5p_MIMAT0031303_Solanum_tuberosum_miR167c-5p	TGAAGCTGCCAGCATGATCT	20
2	stu-miR167d-5p_MIMAT0031309_Solanum_tuberosum_miR167d-5p	TGAAGCTGCCAGCATGATCT	20
2	stu-miR396-5p_MIMAT0031335_Solanum_tuberosum_miR396-5p	TTCCACAGCTTTCTTGAACTG	21
2	tae-miR1135_MIMAT0005370_Triticum_aestivum_miR1135	TACGCCCAGTAATTCCGA	18
2	tae-miR159a_MIMAT0005343_Triticum_aestivum_miR159a	GGATTGAAGGGAGCTCTA	18
2	tae-miR159b_MIMAT0005344_Triticum_aestivum_miR159b	GGATTGAAGGGAGCTCTA	18
2	tae-miR167a_MIMAT0005347_Triticum_aestivum_miR167a	TGAAGCTGCCAGCATGATCT	20
2	tae-miR167b_MIMAT0018214_Triticum_aestivum_miR167b	TGAAGCTGCCAGCATGATCT	20
2	tae-miR167c-5p_MIMAT0035789_Triticum_aestivum_miR167c-5p	TGAAGCTGCCAGCATGATCT	20
2	tca-miR-11625a-5p_MIMAT0045538_Tribolium_castaneum_miR-11625a-5p	AAGGAGACATGAGAGGTGT	19
2	tca-miR-11625b-5p_MIMAT0045569_Tribolium_castaneum_miR-11625b-5p	AAGGAGACATGAGAGGTA	18
2	tcc-miR166a_MIMAT0020383_Theobroma_cacao_miR166a	TCGGACCAGGCTTCATTCCC	20
2	tcc-miR166b_MIMAT0020384_Theobroma_cacao_miR166b	TCGGACCAGGCTTCATTCCC	20
2	tcc-miR166c_MIMAT0020385_Theobroma_cacao_miR166c	TCGGACCAGGCTTCATTCCC	20
2	tcc-miR166d_MIMAT0020386_Theobroma_cacao_miR166d	TCGGACCAGGCTTCATTCCC	20
2	tcc-miR167a_MIMAT0020387_Theobroma_cacao_miR167a	TGAAGCTGCCAGCATGATCT	20
2	tcc-miR167b_MIMAT0020388_Theobroma_cacao_miR167b	TGAAGCTGCCAGCATGATCT	20
2	tcc-miR167c_MIMAT0020389_Theobroma_cacao_miR167c	TGAAGCTGCCAGCATGATCT	20
2	tcc-miR396a_MIMAT0020427_Theobroma_cacao_miR396a	TTCCACAGCTTTCTTGAACTG	21
2	tcc-miR396b_MIMAT0020428_Theobroma_cacao_miR396b	TTCCACAGCTTTCTTGAACTG	21
2	tcc-miR396c_MIMAT0020429_Theobroma_cacao_miR396c	TTCCACAGCTTTCTTGAACTG	21
2	tcc-miR396e_MIMAT0020431_Theobroma_cacao_miR396e	TTCCACAGCTTTCTTGAACTG	21
2	vca-miR159-3p_MIMAT0040991_Vriesea_carinata_miR159-3p	GGATTGAAGGGAGCTCTA	18
2	vca-miR166a-3p_MIMAT0040994_Vriesea_carinata_miR166a-3p	TCGGACCAGGCTTCATTCCC	20
2	vca-miR166b-3p_MIMAT0040996_Vriesea_carinata_miR166b-3p	TCGGACCAGGCTTCATTCCC	20
2	vca-miR166c-3p_MIMAT0040998_Vriesea_carinata_miR166c-3p	TCGGACCAGGCTTCATTCCC	20
2	vca-miR167a-5p_MIMAT0040999_Vriesea_carinata_miR167a-5p	TGAAGCTGCCAGCATGATCT	20
2	vca-miR167b-5p_MIMAT0041001_Vriesea_carinata_miR167b-5p	TGAAGCTGCCAGCATGATCT	20
2	vvi-miR159c_MIMAT0005650_Vitis_vinifera_miR159c	GGATTGAAGGGAGCTCTA	18
2	vvi-miR166c_MIMAT0005664_Vitis_vinifera_miR166c	TCGGACCAGGCTTCATTCCC	20
2	vvi-miR166d_MIMAT0005665_Vitis_vinifera_miR166d	TCGGACCAGGCTTCATTCCC	20
2	vvi-miR166e_MIMAT0005666_Vitis_vinifera_miR166e	TCGGACCAGGCTTCATTCCC	20
2	vvi-miR166f_MIMAT0005667_Vitis_vinifera_miR166f	TCGGACCAGGCTTCATTCCC	20
2	vvi-miR166g_MIMAT0005668_Vitis_vinifera_miR166g	TCGGACCAGGCTTCATTCCC	20
2	vvi-miR166h_MIMAT0005669_Vitis_vinifera_miR166h	TCGGACCAGGCTTCATTCCC	20
2	vvi-miR167a_MIMAT0005670_Vitis_vinifera_miR167a	TGAAGCTGCCAGCATGATCT	20
2	vvi-miR167b_MIMAT0005671_Vitis_vinifera_miR167b	TGAAGCTGCCAGCATGATCT	20
2	vvi-miR167c_MIMAT0005672_Vitis_vinifera_miR167c	TGAAGCTGCCAGCATGATCT	20
2	vvi-miR167d_MIMAT0005673_Vitis_vinifera_miR167d	TGAAGCTGCCAGCATGATCT	20
2	vvi-miR167e_MIMAT0005674_Vitis_vinifera_miR167e	TGAAGCTGCCAGCATGATCT	20
2	vvi-miR396a_MIMAT0005724_Vitis_vinifera_miR396a	TTCCACAGCTTTCTTGAACTG	21
2	vvi-miR396c_MIMAT0006560_Vitis_vinifera_miR396c	TTCCACAGCTTTCTTGAACTG	21
2	vvi-miR396d_MIMAT0005726_Vitis_vinifera_miR396d	TTCCACAGCTTTCTTGAACTG	21
2	zma-miR159a-3p_MIMAT0001711_Zea_mays_miR159a-3p	GGATTGAAGGGAGCTCTA	18
2	zma-miR159b-3p_MIMAT0001712_Zea_mays_miR159b-3p	GGATTGAAGGGAGCTCTA	18
2	zma-miR159c-3p_MIMAT0001713_Zea_mays_miR159c-3p	GGATTGAAGGGAGCTCTA	18
2	zma-miR159d-3p_MIMAT0001714_Zea_mays_miR159d-3p	GGATTGAAGGGAGCTCTA	18
2	zma-miR159f-3p_MIMAT0013975_Zea_mays_miR159f-3p	GGATTGAAGGGAGCTCTA	18
2	zma-miR159j-3p_MIMAT0013979_Zea_mays_miR159j-3p	GGATTGAAGGGAGCTCTA	18
2	zma-miR159k-3p_MIMAT0013980_Zea_mays_miR159k-3p	GGATTGAAGGGAGCTCTA	18
2	zma-miR166a-3p_MIMAT0001375_Zea_mays_miR166a-3p	TCGGACCAGGCTTCATTCCC	20
2	zma-miR166b-3p_MIMAT0001382_Zea_mays_miR166b-3p	TCGGACCAGGCTTCATTCCC	20
2	zma-miR166c-3p_MIMAT0001383_Zea_mays_miR166c-3p	TCGGACCAGGCTTCATTCCC	20
2	zma-miR166d-3p_MIMAT0001384_Zea_mays_miR166d-3p	TCGGACCAGGCTTCATTCCC	20
2	zma-miR166e_MIMAT0001378_Zea_mays_miR166e	TCGGACCAGGCTTCATTCCC	20
2	zma-miR166f_MIMAT0001380_Zea_mays_miR166f	TCGGACCAGGCTTCATTCCC	20
2	zma-miR166g-3p_MIMAT0001381_Zea_mays_miR166g-3p	TCGGACCAGGCTTCATTCCC	20
2	zma-miR166h-3p_MIMAT0001377_Zea_mays_miR166h-3p	TCGGACCAGGCTTCATTCCC	20
2	zma-miR166i-3p_MIMAT0001379_Zea_mays_miR166i-3p	TCGGACCAGGCTTCATTCCC	20
2	zma-miR166j-3p_MIMAT0001720_Zea_mays_miR166j-3p	TCGGACCAGGCTTCATTCCC	20
2	zma-miR166k-3p_MIMAT0001719_Zea_mays_miR166k-3p	TCGGACCAGGCTTCATTCCC	20
2	zma-miR166l-3p_MIMAT0001743_Zea_mays_miR166l-3p	TCGGACCAGGCTTCATTCCC	20
2	zma-miR166m-3p_MIMAT0001744_Zea_mays_miR166m-3p	TCGGACCAGGCTTCATTCCC	20
2	zma-miR166n-3p_MIMAT0013986_Zea_mays_miR166n-3p	TCGGACCAGGCTTCATTCCC	20
2	zma-miR167a-5p_MIMAT0001370_Zea_mays_miR167a-5p	TGAAGCTGCCAGCATGATCT	20
2	zma-miR167b-5p_MIMAT0001371_Zea_mays_miR167b-5p	TGAAGCTGCCAGCATGATCT	20
2	zma-miR167c-5p_MIMAT0001373_Zea_mays_miR167c-5p	TGAAGCTGCCAGCATGATCT	20
2	zma-miR167d-5p_MIMAT0001372_Zea_mays_miR167d-5p	TGAAGCTGCCAGCATGATCT	20
2	zma-miR167e-5p_MIMAT0001721_Zea_mays_miR167e-5p	TGAAGCTGCCAGCATGATCT	20
2	zma-miR167f-5p_MIMAT0001722_Zea_mays_miR167f-5p	TGAAGCTGCCAGCATGATCT	20
2	zma-miR167g-5p_MIMAT0001723_Zea_mays_miR167g-5p	TGAAGCTGCCAGCATGATCT	20
2	zma-miR167h-5p_MIMAT0001724_Zea_mays_miR167h-5p	TGAAGCTGCCAGCATGATCT	20
2	zma-miR167i-5p_MIMAT0001725_Zea_mays_miR167i-5p	TGAAGCTGCCAGCATGATCT	20
2	zma-miR167j-5p_MIMAT0013987_Zea_mays_miR167j-5p	TGAAGCTGCCAGCATGATCT	20
2	zma-miR396a-5p_MIMAT0001703_Zea_mays_miR396a-5p	TTCCACAGCTTTCTTGAACTG	21
2	zma-miR396b-5p_MIMAT0001702_Zea_mays_miR396b-5p	TTCCACAGCTTTCTTGAACTG	21
2	zma-miR396e-5p_MIMAT0014014_Zea_mays_miR396e-5p	TTCCACAGCTTTCTTGAACTG	21
2	zma-miR396f-5p_MIMAT0014015_Zea_mays_miR396f-5p	TTCCACAGCTTTCTTGAACTG	21
1	aae-miR-100_MIMAT0014291_Aedes_aegypti_miR-100	AACCCGTAGATCCGAACTTGTG	22
1	aae-miR-11919_MIMAT0046019_Aedes_aegypti_miR-11919	AGCTGGGTTACGGTGCCC	18
1	aae-miR-124_MIMAT0014282_Aedes_aegypti_miR-124	AAAGGCACGCGGTGAATGC	19
1	aae-miR-14_MIMAT0014240_Aedes_aegypti_miR-14	TCAGTCTTTTTCTCTCTCCTAT	22
1	aae-miR-14_MIMAT0014240_Aedes_aegypti_miR-14	TTTTTCTTCTCCTCTCTTC	19
1	aae-miR-279_MIMAT0014288_Aedes_aegypti_miR-279	TGACTAGATCCACACTCATCC	21
1	aae-miR-92a-3p_MIMAT0014228_Aedes_aegypti_miR-92a-3p	TTCACGTGTCCCGCCCTA	18
1	aae-miR-92a-3p_MIMAT0014228_Aedes_aegypti_miR-92a-3p	TTTCACGTGTCCCGCCCT	18
1	aae-miR-92a-3p_MIMAT0014228_Aedes_aegypti_miR-92a-3p	TTTCACGTGTCCCGCCCTA	19
1	aae-miR-92b-3p_MIMAT0014322_Aedes_aegypti_miR-92b-3p	TTTCACGTGTCCCGCCCT	18
1	aau-miR160_MIMAT0022672_Acacia_auriculiformis_miR160	GCATACAGGGAGCCAGGCA	19
1	aau-miR168_MIMAT0022678_Acacia_auriculiformis_miR168	ATTCAGTTGATGCAAGGCGGG	21
1	aau-miR168_MIMAT0022678_Acacia_auriculiformis_miR168	GGTGGAGCCAGGCGGGATC	19
1	aau-miR396_MIMAT0022674_Acacia_auriculiformis_miR396	CCACAGCTTTCTTGAACTG	19
1	aau-miR396_MIMAT0022674_Acacia_auriculiformis_miR396	TTCCACAGCTTTCTTTAACTT	21
1	aau-miR396_MIMAT0022674_Acacia_auriculiformis_miR396	TTCCATAGCTTTCTTGAACTG	21
1	abu-miR-100_MIMAT0042041_Astatotilapia_burtoni_miR-100	AACCCGTAGATCCGAACTTGTG	22
1	abu-miR-10a_MIMAT0042039_Astatotilapia_burtoni_miR-10a	TACCCTGTAGAACCGAATT	19
1	abu-miR-10b_MIMAT0042043_Astatotilapia_burtoni_miR-10b	TACCCTGTAGAACCGAATT	19
1	abu-miR-10c_MIMAT0042175_Astatotilapia_burtoni_miR-10c	TACCCTGTAGAACCGAATT	19
1	abu-miR-124_MIMAT0042170_Astatotilapia_burtoni_miR-124	AAAGGCACGCGGTGAATGC	19
1	abu-miR-132-3p_MIMAT0042142_Astatotilapia_burtoni_miR-132-3p	ATCATCTACAGCCATGGT	18
1	abu-miR-148a-5p_MIMAT0042074_Astatotilapia_burtoni_miR-148a-5p	TCTGTGATGCCCTTAGAT	18
1	abu-miR-92a_MIMAT0042053_Astatotilapia_burtoni_miR-92a	TATTGCACTTGTCCCGGCCTGT	22
1	abu-miR-92a_MIMAT0042053_Astatotilapia_burtoni_miR-92a	TTTCACGTGTCCCGCCCT	18
1	aca-miR-100_MIMAT0021709_Anolis_carolinensis_miR-100	AACCCGTAGATCCGAACTTGTG	22
1	aca-miR-10a-5p_MIMAT0021717_Anolis_carolinensis_miR-10a-5p	TACCCTGTAGAACCGAATT	19
1	aca-miR-10b-5p_MIMAT0021719_Anolis_carolinensis_miR-10b-5p	TACCCTGTAGAACCGAATT	19
1	aca-miR-10c-5p_MIMAT0021721_Anolis_carolinensis_miR-10c-5p	TACCCTGTAGAACCGAATT	19
1	aca-miR-124a_MIMAT0021725_Anolis_carolinensis_miR-124a	AAAGGCACGCGGTGAATGC	19
1	aca-miR-124b_MIMAT0021726_Anolis_carolinensis_miR-124b	AAAGGCACGCGGTGAATGC	19
1	aca-miR-132-3p_MIMAT0021746_Anolis_carolinensis_miR-132-3p	ATCATCTACAGCCATGGT	18
1	aca-miR-1329-3p_MIMAT0021748_Anolis_carolinensis_miR-1329-3p	CGTATCTTGGGCACCATCT	19
1	aca-miR-5390_MIMAT0021688_Anolis_carolinensis_miR-5390	ATACCGGATATGAGACGT	18
1	aca-miR-5401_MIMAT0022011_Anolis_carolinensis_miR-5401	ACGCCGCGGTGCTGCTCG	18
1	aca-miR-5401_MIMAT0022011_Anolis_carolinensis_miR-5401	TCGCGGCGGTGCTGCCCT	18
1	aca-miR-5416_MIMAT0022036_Anolis_carolinensis_miR-5416	TTTCTCTTTTTTTTTTTTT	19
1	aca-miR-5417_MIMAT0022037_Anolis_carolinensis_miR-5417	CCTTCCCCTCTCTCCCCT	18
1	aca-miR-92a_MIMAT0021993_Anolis_carolinensis_miR-92a	TATTGCACTTGTCCCGGCCTGT	22
1	aca-miR-92a_MIMAT0021993_Anolis_carolinensis_miR-92a	TTTCACGTGTCCCGCCCT	18
1	aca-miR-99a-5p_MIMAT0021996_Anolis_carolinensis_miR-99a-5p	AACCCGTAGATCCGAACTTGTG	22
1	aca-miR-99b-5p_MIMAT0021998_Anolis_carolinensis_miR-99b-5p	AACCCGTAGATCCGAACTTGTG	22
1	aga-miR-100_MIMAT0001498_Anopheles_gambiae_miR-100	AACCCGTAGATCCGAACTTGTG	22
1	aga-miR-10358-3p_MIMAT0041514_Anopheles_gambiae_miR-10358-3p	TGTTATTTTCTTTTCCTCC	19
1	aga-miR-124_MIMAT0001499_Anopheles_gambiae_miR-124	AAAGGCACGCGGTGAATGC	19
1	aga-miR-14_MIMAT0001503_Anopheles_gambiae_miR-14	TTTTTCTTCTCCTCTCTTC	19
1	aga-miR-279_MIMAT0001512_Anopheles_gambiae_miR-279	TGACTAGATCCACACTCATCC	21
1	aga-miR-92a_MIMAT0001527_Anopheles_gambiae_miR-92a	TATTGCACTTGTCCCGGCCTGT	22
1	aga-miR-92a_MIMAT0001527_Anopheles_gambiae_miR-92a	TTCACGTGTCCCGCCCTA	18
1	aga-miR-92a_MIMAT0001527_Anopheles_gambiae_miR-92a	TTTCACGTGTCCCGCCCT	18
1	aga-miR-92a_MIMAT0001527_Anopheles_gambiae_miR-92a	TTTCACGTGTCCCGCCCTA	19
1	aga-miR-92b_MIMAT0001528_Anopheles_gambiae_miR-92b	TTTCACGTGTCCCGCCCT	18
1	age-miR-100_MIMAT0002418_Ateles_geoffroyi_miR-100	AACCCGTAGATCCGAACTTGTG	22
1	age-miR-10a_MIMAT0002489_Ateles_geoffroyi_miR-10a	TACCCTGTAGAACCGAATT	19
1	age-miR-124a_MIMAT0002466_Ateles_geoffroyi_miR-124a	AAAGGCACGCGGTGAATGC	19
1	age-miR-92_MIMAT0002678_Ateles_geoffroyi_miR-92	TATTGCACTTGTCCCGGCCTGT	22
1	age-miR-92_MIMAT0002678_Ateles_geoffroyi_miR-92	TTTCACGTGTCCCGCCCT	18
1	ahy-miR156a_MIMAT0016317_Arachis_hypogaea_miR156a	TGACAGAAGAGAGTGAGCA	19
1	ahy-miR156b-5p_MIMAT0016318_Arachis_hypogaea_miR156b-5p	TGACAGAAGAGAGTGAGCA	19
1	ahy-miR156b-5p_MIMAT0016318_Arachis_hypogaea_miR156b-5p	TTGACAGAAGAGAGGGAGC	19
1	ahy-miR156b-5p_MIMAT0016318_Arachis_hypogaea_miR156b-5p	TTGACAGAAGAGAGGGAGCA	20
1	ahy-miR156c_MIMAT0016320_Arachis_hypogaea_miR156c	TGACAGAAGAGAGTGAGCA	19
1	ahy-miR156c_MIMAT0016320_Arachis_hypogaea_miR156c	TTGACAGAAGAGAGGGAGC	19
1	ahy-miR156c_MIMAT0016320_Arachis_hypogaea_miR156c	TTGACAGAAGAGAGGGAGCA	20
1	ahy-miR156c_MIMAT0016320_Arachis_hypogaea_miR156c	TTGACAGAAGAGAGGGATCAC	21
1	ahy-miR156c_MIMAT0016320_Arachis_hypogaea_miR156c	TTGACAGAAGAGAGGTAGCAC	21
1	ahy-miR159_MIMAT0016321_Arachis_hypogaea_miR159	TGGATTGAAGGGAGCTCTA	19
1	ahy-miR159_MIMAT0016321_Arachis_hypogaea_miR159	TTGGATTGAAGGGAGCTCT	19
1	ahy-miR159_MIMAT0016321_Arachis_hypogaea_miR159	TTTGGATTGAAGCGAGCT	18
1	ahy-miR159_MIMAT0016321_Arachis_hypogaea_miR159	TTTGGATTGAAGGGAGCT	18
1	ahy-miR159_MIMAT0016321_Arachis_hypogaea_miR159	TTTGGATTGATGGGAGCTCT	20
1	ahy-miR159_MIMAT0016321_Arachis_hypogaea_miR159	TTTGGATTGTAGGGAGCTCTA	21
1	ahy-miR159_MIMAT0016321_Arachis_hypogaea_miR159	TTTTGATTGAAGGGAGCTCT	20
1	ahy-miR160-5p_MIMAT0016322_Arachis_hypogaea_miR160-5p	TGCCTGGCTCCCTGTATGC	19
1	ahy-miR167-5p_MIMAT0016324_Arachis_hypogaea_miR167-5p	TTAAGCTGCCAGCATGATCTC	21
1	aly-miR156a-5p_MIMAT0017397_Arabidopsis_lyrata_miR156a-5p	TGACAGAAGAGAGTGAGCA	19
1	aly-miR156b-5p_MIMAT0017399_Arabidopsis_lyrata_miR156b-5p	TGACAGAAGAGAGTGAGCA	19
1	aly-miR156c-5p_MIMAT0017401_Arabidopsis_lyrata_miR156c-5p	TGACAGAAGAGAGTGAGCA	19
1	aly-miR156d-5p_MIMAT0017403_Arabidopsis_lyrata_miR156d-5p	TGACAGAAGAGAGTGAGCA	19
1	aly-miR156e-5p_MIMAT0017405_Arabidopsis_lyrata_miR156e-5p	TGACAGAAGAGAGTGAGCA	19
1	aly-miR156f-5p_MIMAT0017407_Arabidopsis_lyrata_miR156f-5p	TGACAGAAGAGAGTGAGCA	19
1	aly-miR156h-5p_MIMAT0017411_Arabidopsis_lyrata_miR156h-5p	TGACAGAAGAGAGTGAGCA	19
1	aly-miR157a-5p_MIMAT0017413_Arabidopsis_lyrata_miR157a-5p	TGACAGAAGAGAGTGAGCA	19
1	aly-miR157a-5p_MIMAT0017413_Arabidopsis_lyrata_miR157a-5p	TTGACAGAAGAGAGGGAGC	19
1	aly-miR157a-5p_MIMAT0017413_Arabidopsis_lyrata_miR157a-5p	TTGACAGAAGAGAGGGAGCA	20
1	aly-miR157b-5p_MIMAT0017415_Arabidopsis_lyrata_miR157b-5p	TGACAGAAGAGAGTGAGCA	19
1	aly-miR157b-5p_MIMAT0017415_Arabidopsis_lyrata_miR157b-5p	TTGACAGAAGAGAGGGAGC	19
1	aly-miR157b-5p_MIMAT0017415_Arabidopsis_lyrata_miR157b-5p	TTGACAGAAGAGAGGGAGCA	20
1	aly-miR157c-5p_MIMAT0017417_Arabidopsis_lyrata_miR157c-5p	TGACAGAAGAGAGTGAGCA	19
1	aly-miR157c-5p_MIMAT0017417_Arabidopsis_lyrata_miR157c-5p	TTGACAGAAGAGAGGGAGC	19
1	aly-miR157c-5p_MIMAT0017417_Arabidopsis_lyrata_miR157c-5p	TTGACAGAAGAGAGGGAGCA	20
1	aly-miR157d-5p_MIMAT0017419_Arabidopsis_lyrata_miR157d-5p	TGACAGAAGAGAGTGAGCA	19
1	aly-miR159a-3p_MIMAT0017424_Arabidopsis_lyrata_miR159a-3p	TGGATTGAAGGGAGCTCTA	19
1	aly-miR159a-3p_MIMAT0017424_Arabidopsis_lyrata_miR159a-3p	TTGGATTGAAGGGAGCTCT	19
1	aly-miR159a-3p_MIMAT0017424_Arabidopsis_lyrata_miR159a-3p	TTTGGATTGAAGCGAGCT	18
1	aly-miR159a-3p_MIMAT0017424_Arabidopsis_lyrata_miR159a-3p	TTTGGATTGAAGGGAGCT	18
1	aly-miR159a-3p_MIMAT0017424_Arabidopsis_lyrata_miR159a-3p	TTTGGATTGATGGGAGCTCT	20
1	aly-miR159a-3p_MIMAT0017424_Arabidopsis_lyrata_miR159a-3p	TTTGGATTGTAGGGAGCTCTA	21
1	aly-miR159a-3p_MIMAT0017424_Arabidopsis_lyrata_miR159a-3p	TTTTGATTGAAGGGAGCTCT	20
1	aly-miR159b-3p_MIMAT0017426_Arabidopsis_lyrata_miR159b-3p	TGGATTGAAGGGAGCTCTA	19
1	aly-miR159b-3p_MIMAT0017426_Arabidopsis_lyrata_miR159b-3p	TTGGATTGAAGGGAGCTCT	19
1	aly-miR159b-3p_MIMAT0017426_Arabidopsis_lyrata_miR159b-3p	TTTGGATTGAAGCGAGCT	18
1	aly-miR159b-3p_MIMAT0017426_Arabidopsis_lyrata_miR159b-3p	TTTGGATTGAAGGGAGCT	18
1	aly-miR159b-3p_MIMAT0017426_Arabidopsis_lyrata_miR159b-3p	TTTGGATTGATGGGAGCTCT	20
1	aly-miR159b-3p_MIMAT0017426_Arabidopsis_lyrata_miR159b-3p	TTTGGATTGTAGGGAGCTCTA	21
1	aly-miR159b-3p_MIMAT0017426_Arabidopsis_lyrata_miR159b-3p	TTTTGATTGAAGGGAGCTCT	20
1	aly-miR159c-3p_MIMAT0017428_Arabidopsis_lyrata_miR159c-3p	TGGATTGAAGGGAGCTCTA	19
1	aly-miR159c-3p_MIMAT0017428_Arabidopsis_lyrata_miR159c-3p	TTGGATTGAAGGGAGCTCT	19
1	aly-miR159c-3p_MIMAT0017428_Arabidopsis_lyrata_miR159c-3p	TTTGGATTGAAGCGAGCT	18
1	aly-miR159c-3p_MIMAT0017428_Arabidopsis_lyrata_miR159c-3p	TTTGGATTGAAGGGAGCT	18
1	aly-miR159c-3p_MIMAT0017428_Arabidopsis_lyrata_miR159c-3p	TTTGGATTGATGGGAGCTCT	20
1	aly-miR159c-3p_MIMAT0017428_Arabidopsis_lyrata_miR159c-3p	TTTTGATTGAAGGGAGCTCT	20
1	aly-miR160a-5p_MIMAT0017435_Arabidopsis_lyrata_miR160a-5p	TGCCTGGCTCCCTGTATGC	19
1	aly-miR160b-5p_MIMAT0017437_Arabidopsis_lyrata_miR160b-5p	TGCCTGGCTCCCTGTATGC	19
1	aly-miR160c-5p_MIMAT0017439_Arabidopsis_lyrata_miR160c-5p	TGCCTGGCTCCCTGTATGC	19
1	aly-miR164a-5p_MIMAT0017449_Arabidopsis_lyrata_miR164a-5p	TGGAGAAGCAGGGCACGTT	19
1	aly-miR164a-5p_MIMAT0017449_Arabidopsis_lyrata_miR164a-5p	TGGAGAAGCAGGGCACGTTCA	21
1	aly-miR164b-5p_MIMAT0017451_Arabidopsis_lyrata_miR164b-5p	TGGAGAAGCAGGGCACGTT	19
1	aly-miR164b-5p_MIMAT0017451_Arabidopsis_lyrata_miR164b-5p	TGGAGAAGCAGGGCACGTTCA	21
1	aly-miR164c-5p_MIMAT0017453_Arabidopsis_lyrata_miR164c-5p	TGGAGAAGCAGGGCACGTT	19
1	aly-miR164c-5p_MIMAT0017453_Arabidopsis_lyrata_miR164c-5p	TGGAGAAGCAGGGCACGTTCA	21
1	aly-miR167a-5p_MIMAT0017473_Arabidopsis_lyrata_miR167a-5p	TTAAGCTGCCAGCATGATCTC	21
1	aly-miR167b-5p_MIMAT0017475_Arabidopsis_lyrata_miR167b-5p	TTAAGCTGCCAGCATGATCTC	21
1	aly-miR167d-5p_MIMAT0017479_Arabidopsis_lyrata_miR167d-5p	TTAAGCTGCCAGCATGATCTC	21
1	aly-miR168a-3p_MIMAT0017482_Arabidopsis_lyrata_miR168a-3p	CCCGCCTTGCATCAACTGAAT	21
1	aly-miR168a-5p_MIMAT0017481_Arabidopsis_lyrata_miR168a-5p	CATTCGTGCAGGTCGGAA	18
1	aly-miR168b-5p_MIMAT0017483_Arabidopsis_lyrata_miR168b-5p	CATTCGTGCAGGTCGGAA	18
1	aly-miR169d-3p_MIMAT0017492_Arabidopsis_lyrata_miR169d-3p	AGTGGACCTTGGCGCTGT	18
1	aly-miR169e-3p_MIMAT0017494_Arabidopsis_lyrata_miR169e-3p	AGTGGACCTTGGCGCTGT	18
1	aly-miR169g-3p_MIMAT0017498_Arabidopsis_lyrata_miR169g-3p	AGTGGACCTTGGCGCTGT	18
1	aly-miR3434-3p_MIMAT0017698_Arabidopsis_lyrata_miR3434-3p	TCAAAAACAGGGAATCAA	18
1	aly-miR395d-5p_MIMAT0017551_Arabidopsis_lyrata_miR395d-5p	TCCTCCCGAACACTACATT	19
1	aly-miR396a-5p_MIMAT0017557_Arabidopsis_lyrata_miR396a-5p	CCACAGCTTTCTTGAACTG	19
1	aly-miR396a-5p_MIMAT0017557_Arabidopsis_lyrata_miR396a-5p	TTCCACAGCTTTCTTTAACTT	21
1	aly-miR396a-5p_MIMAT0017557_Arabidopsis_lyrata_miR396a-5p	TTCCATAGCTTTCTTGAACTG	21
1	aly-miR396b-5p_MIMAT0017559_Arabidopsis_lyrata_miR396b-5p	CCACAGCTTTCTTGAACTG	19
1	aly-miR396b-5p_MIMAT0017559_Arabidopsis_lyrata_miR396b-5p	TTCCACAGCTTTCTTTAACTT	21
1	aly-miR396b-5p_MIMAT0017559_Arabidopsis_lyrata_miR396b-5p	TTCCATAGCTTTCTTGAACTG	21
1	aly-miR4224_MIMAT0017912_Arabidopsis_lyrata_miR4224	AACGGAGCTTCCCCATCTCT	20
1	ama-miR156_MIMAT0031153_Avicennia_marina_miR156	TGACAGAAGAGAGTGAGCA	19
1	ama-miR396-3p_MIMAT0031155_Avicennia_marina_miR396-3p	CAGTTCAAGAAAGCTGTGG	19
1	ama-miR396-5p_MIMAT0031154_Avicennia_marina_miR396-5p	CCACAGCTTTCTTGAACTG	19
1	ama-miR396-5p_MIMAT0031154_Avicennia_marina_miR396-5p	TTCCACAGCTTTCTTTAACTT	21
1	ama-miR396-5p_MIMAT0031154_Avicennia_marina_miR396-5p	TTCCATAGCTTTCTTGAACTG	21
1	ame-miR-100-5p_MIMAT0004420_Apis_mellifera_miR-100-5p	AACCCGTAGATCCGAACTTGTG	22
1	ame-miR-124-3p_MIMAT0001473_Apis_mellifera_miR-124-3p	AAAGGCACGCGGTGAATGC	19
1	ame-miR-14-3p_MIMAT0004423_Apis_mellifera_miR-14-3p	TTTTTCTTCTCCTCTCTTC	19
1	ame-miR-279a-3p_MIMAT0004425_Apis_mellifera_miR-279a-3p	TGACTAGATCCACACTCATCC	21
1	ame-miR-279d-3p_MIMAT0037267_Apis_mellifera_miR-279d-3p	TGACTAGATCCACACTCATCC	21
1	ame-miR-316-5p_MIMAT0010122_Apis_mellifera_miR-316-5p	CTTTTCCCGCTTTGCCGCC	19
1	ame-miR-3726-5p_MIMAT0018593_Apis_mellifera_miR-3726-5p	AGTGGTAGATGCCGGCGT	18
1	ame-miR-3741-3p_MIMAT0018610_Apis_mellifera_miR-3741-3p	AGAGAGGGGGGGAGGGAGG	19
1	ame-miR-3751-3p_MIMAT0018521_Apis_mellifera_miR-3751-3p	GTGGTGGTGGAACTCGCG	18
1	ame-miR-3771-3p_MIMAT0018547_Apis_mellifera_miR-3771-3p	TAAAACACAGGGCTCTGC	18
1	ame-miR-3776-5p_MIMAT0018553_Apis_mellifera_miR-3776-5p	AAGAGGGGGGGAGAGAAA	18
1	ame-miR-3776-5p_MIMAT0018553_Apis_mellifera_miR-3776-5p	AGGGCGGGGGAGAGAAGCG	19
1	ame-miR-3776-5p_MIMAT0018553_Apis_mellifera_miR-3776-5p	GAGGGGGGGGAGGGGAAG	18
1	ame-miR-3776-5p_MIMAT0018553_Apis_mellifera_miR-3776-5p	GGGGGGGGGAAGAGAAAA	18
1	ame-miR-92a-3p_MIMAT0004435_Apis_mellifera_miR-92a-3p	TTCACGTGTCCCGCCCTA	18
1	ame-miR-92a-3p_MIMAT0004435_Apis_mellifera_miR-92a-3p	TTTCACGTGTCCCGCCCT	18
1	ame-miR-92a-3p_MIMAT0004435_Apis_mellifera_miR-92a-3p	TTTCACGTGTCCCGCCCTA	19
1	ame-miR-9891-3p_MIMAT0037296_Apis_mellifera_miR-9891-3p	CGGACTCGTCCTCGTCGT	18
1	amg-miR396_MIMAT0022680_Acacia_mangium_miR396	CCACAGCTTTCTTGAACTG	19
1	amg-miR396_MIMAT0022680_Acacia_mangium_miR396	TTCCACAGCTTTCTTTAACTT	21
1	amg-miR396_MIMAT0022680_Acacia_mangium_miR396	TTCCATAGCTTTCTTGAACTG	21
1	ami-miR-100-5p_MIMAT0038114_Alligator_mississippiensis_miR-100-5p	AACCCGTAGATCCGAACTTGTG	22
1	ami-miR-10a-5p_MIMAT0038030_Alligator_mississippiensis_miR-10a-5p	TACCCTGTAGAACCGAATT	19
1	ami-miR-10b-5p_MIMAT0038032_Alligator_mississippiensis_miR-10b-5p	TACCCTGTAGAACCGAATT	19
1	ami-miR-124-3p_MIMAT0038126_Alligator_mississippiensis_miR-124-3p	AAAGGCACGCGGTGAATGC	19
1	ami-miR-132-3p_MIMAT0038145_Alligator_mississippiensis_miR-132-3p	ATCATCTACAGCCATGGT	18
1	ami-miR-92a-3p_MIMAT0038102_Alligator_mississippiensis_miR-92a-3p	TATTGCACTTGTCCCGGCCTGT	22
1	ami-miR-92a-3p_MIMAT0038102_Alligator_mississippiensis_miR-92a-3p	TTTCACGTGTCCCGCCCT	18
1	ami-miR-9601-5p_MIMAT0038346_Alligator_mississippiensis_miR-9601-5p	ATTGGACAATGAAGAAGG	18
1	ami-miR-9608-3p_MIMAT0038361_Alligator_mississippiensis_miR-9608-3p	TTCATAGGCTTGGAGGAT	18
1	ami-miR-99a-5p_MIMAT0038110_Alligator_mississippiensis_miR-99a-5p	AACCCGTAGATCCGAACTTGTG	22
1	ami-miR-99b-5p_MIMAT0038112_Alligator_mississippiensis_miR-99b-5p	AACCCGTAGATCCGAACTTGTG	22
1	aof-miR156a_MIMAT0049765_Asparagus_officinalis_miR156a	TGACAGAAGAGAGTGAGCA	19
1	aof-miR156b_MIMAT0049766_Asparagus_officinalis_miR156b	TGACAGAAGAGAGTGAGCA	19
1	aof-miR156b_MIMAT0049766_Asparagus_officinalis_miR156b	TTGACAGAAGAGAGGGAGC	19
1	aof-miR156b_MIMAT0049766_Asparagus_officinalis_miR156b	TTGACAGAAGAGAGGGAGCA	20
1	aof-miR156c_MIMAT0049767_Asparagus_officinalis_miR156c	TGACAGAAGAGAGTGAGCA	19
1	aof-miR159_MIMAT0049768_Asparagus_officinalis_miR159	TGGATTGAAGGGAGCTCTA	19
1	aof-miR159_MIMAT0049768_Asparagus_officinalis_miR159	TTGGATTGAAGGGAGCTCT	19
1	aof-miR159_MIMAT0049768_Asparagus_officinalis_miR159	TTTGGATTGAAGCGAGCT	18
1	aof-miR159_MIMAT0049768_Asparagus_officinalis_miR159	TTTGGATTGAAGGGAGCT	18
1	aof-miR159_MIMAT0049768_Asparagus_officinalis_miR159	TTTGGATTGATGGGAGCTCT	20
1	aof-miR159_MIMAT0049768_Asparagus_officinalis_miR159	TTTGGATTGTAGGGAGCTCTA	21
1	aof-miR159_MIMAT0049768_Asparagus_officinalis_miR159	TTTTGATTGAAGGGAGCTCT	20
1	aof-miR160a_MIMAT0049769_Asparagus_officinalis_miR160a	TGCCTGGCTCCCTGTATGC	19
1	aof-miR160c_MIMAT0049771_Asparagus_officinalis_miR160c	TGCCTGGCTCCCTGTATGC	19
1	aof-miR164_MIMAT0049772_Asparagus_officinalis_miR164	TGGAGAAGCAGGGCACGTT	19
1	aof-miR164_MIMAT0049772_Asparagus_officinalis_miR164	TGGAGAAGCAGGGCACGTTCA	21
1	aof-miR167a_MIMAT0049777_Asparagus_officinalis_miR167a	TTAAGCTGCCAGCATGATCTC	21
1	aof-miR167b_MIMAT0049778_Asparagus_officinalis_miR167b	TTAAGCTGCCAGCATGATCTC	21
1	aof-miR167c_MIMAT0049779_Asparagus_officinalis_miR167c	TTAAGCTGCCAGCATGATCTC	21
1	aof-miR168a_MIMAT0049780_Asparagus_officinalis_miR168a	CATTCGTGCAGGTCGGAA	18
1	aof-miR396b_MIMAT0049804_Asparagus_officinalis_miR396b	CCACAGCTTTCTTGAACTG	19
1	aof-miR396b_MIMAT0049804_Asparagus_officinalis_miR396b	TTCCACAGCTTTCTTTAACTT	21
1	aof-miR396b_MIMAT0049804_Asparagus_officinalis_miR396b	TTCCATAGCTTTCTTGAACTG	21
1	aof-miR5139a_MIMAT0049814_Asparagus_officinalis_miR5139a	AAACCTGGCTCTGATACCA	19
1	api-miR-124_MIMAT0014712_Acyrthosiphon_pisum_miR-124	AAAGGCACGCGGTGAATGC	19
1	api-miR-14_MIMAT0014714_Acyrthosiphon_pisum_miR-14	TCAGTCTTTTTCTCTCTCCTAT	22
1	api-miR-14_MIMAT0014714_Acyrthosiphon_pisum_miR-14	TTTTTCTTCTCCTCTCTTC	19
1	api-miR-263a_MIMAT0014718_Acyrthosiphon_pisum_miR-263a	AATGGCACTGGAAGAATTCACGGG	24
1	api-miR-279a_MIMAT0014724_Acyrthosiphon_pisum_miR-279a	TGACTAGATCCACACTCATCC	21
1	api-miR-279b_MIMAT0014725_Acyrthosiphon_pisum_miR-279b	TGACTAGATCCACACTCATCC	21
1	api-miR-316_MIMAT0014731_Acyrthosiphon_pisum_miR-316	CTTTTCCCGCTTTGCCGCC	19
1	api-miR-9b_MIMAT0014749_Acyrthosiphon_pisum_miR-9b	TTGGGGACCTTAGCTGTAG	19
1	apl-miR-11590-3p_MIMAT0045241_Anas_platyrhynchos_miR-11590-3p	TGGTGGAAAGGGCTGGAT	18
1	aqc-miR156a_MIMAT0012551_Aquilegia_caerulea_miR156a	TGACAGAAGAGAGTGAGCA	19
1	aqc-miR156b_MIMAT0012550_Aquilegia_caerulea_miR156b	TGACAGAAGAGAGTGAGCA	19
1	aqc-miR160a_MIMAT0012553_Aquilegia_caerulea_miR160a	TGCCTGGCTCCCTGTATGC	19
1	aqc-miR160b_MIMAT0012554_Aquilegia_caerulea_miR160b	TGCCTGGCTCCCTGTATGC	19
1	aqc-miR167_MIMAT0012560_Aquilegia_caerulea_miR167	TTAAGCTGCCAGCATGATCTC	21
1	aqc-miR396a_MIMAT0012576_Aquilegia_caerulea_miR396a	CCACAGCTTTCTTGAACTG	19
1	aqc-miR396a_MIMAT0012576_Aquilegia_caerulea_miR396a	TTCCACAGCTTTCTTTAACTT	21
1	aqc-miR396a_MIMAT0012576_Aquilegia_caerulea_miR396a	TTCCATAGCTTTCTTGAACTG	21
1	aqc-miR396b_MIMAT0012577_Aquilegia_caerulea_miR396b	CCACAGCTTTCTTGAACTG	19
1	aqc-miR396b_MIMAT0012577_Aquilegia_caerulea_miR396b	TTCCACAGCTTTCTTTAACTT	21
1	aqc-miR396b_MIMAT0012577_Aquilegia_caerulea_miR396b	TTCCATAGCTTTCTTGAACTG	21
1	aqu-miR-2017-3p_MIMAT0009693_Amphimedon_queenslandica_miR-2017-3p	TACCTGTCCACCTGTGTC	18
1	asu-miR-100a-5p_MIMAT0021487_Ascaris_suum_miR-100a-5p	AACCCGTAGATCCGAACTTGTG	22
[truncated: 3,400 more rows]
