# Supplementary material for: Identification of anti‐inflammatory vesicle‐like nanoparticles in honey
Source: J Extracell Vesicles. 2021 Feb 12;10(4):e12069. doi: 10.1002/jev2.12069 (PMC7879699; doi:10.1002/jev2.12069)
Supplement: Supplementary file 6 — Supporting Information [file JEV2-10-e12069-s006.xlsx]

## Sheet: Sheet1
Supplementary Table 6
Reverse transcript primer
RT-miR-5119	GTCGTATCCAGTGCGTGTCGTGGAGTCGGCAATTGCACTGGATACGAC CC AG CC CC
RT-miR-156a	GTCGTATCCAGTGCGTGTCGTGGAGTCGGCAATTGCACTGGATACGAC GT GC TC CC
RT-miR-4057	GTCGTATCCAGTGCGTGTCGTGGAGTCGGCAATTGCACTGGATACGAC TC TT GG TG
RT-miR-317-3p	GTCGTATCCAGTGCGTGTCGTGGAGTCGGCAATTGCACTGGATACGAC AC TG AG AT
RT-miR-1-3p	GTCGTATCCAGTGCGTGTCGTGGAGTCGGCAATTGCACTGGATACGAC CT CC AT AC
RT-miR-6478	GTCGTATCCAGTGCGTGTCGTGGAGTCGGCAATTGCACTGGATACGAC CA CC AA CT
RT-miR-Spike	GTCGTATCCAGTGCGTGTCGTGGAGTCGGCAATTGCACTGGATACGAC CA AG CT GA
qPCR primer
q-miR-5119	AGACAGGC CATCTCATCCT
q-miR-156a	AGCAGCAGA TGACAGAAGAGA
q-miR-4057	AGCAGCAGAGC TTGCTAC TAC
q-miR-317-3p	AGA TGAACACAGCTGGTGGT
q-miR-1-3p	AGACAGGCG TGGAATGTAAAGAA
q-miR-6478	ACGGCCGACCTTAGCTC
q-miR-Spike	AGACAGTCACCGGGTGTAAA
